# Supplementary material for: Phage-induced disturbance of a marine sponge microbiome
Source: Environ Microbiome. 2024 Nov 26;19:97. doi: 10.1186/s40793-024-00637-7 (PMC11590407; doi:10.1186/s40793-024-00637-7)
Supplement: Supplementary file 8 — Additional file 8. Table S1 List of functional features in the Maribacter phage Panino genome. [file 40793_2024_637_MOESM8_ESM.xlsx]

## Sheet: feature-function-locus
gene	start	stop	frame	product	function
PANI_CDS_0001	2	163	plus	hypothetical protein	unknown function
PANI_CDS_0002	163	255	plus	hypothetical protein	unknown function
PANI_CDS_0003	237	464	plus	hypothetical protein	unknown function
PANI_CDS_0004	501	599	minus	hypothetical protein	unknown function
PANI_CDS_0005	581	688	minus	minor tail protein	tail
PANI_CDS_0006	743	856	minus	hypothetical protein	unknown function
PANI_CDS_0007	865	972	minus	minor tail protein	tail
PANI_CDS_0008	986	1147	minus	hypothetical protein	unknown function
PANI_CDS_0009	1153	1248	plus	hypothetical protein	unknown function
PANI_CDS_0010	1295	1405	plus	hypothetical protein	unknown function
PANI_CDS_0011	1408	1533	plus	hypothetical protein	unknown function
PANI_CDS_0012	1541	1696	plus	hypothetical protein	unknown function
PANI_CDS_0013	1700	1849	plus	hypothetical protein	unknown function
PANI_CDS_0014	1861	2478	plus	hypothetical protein	unknown function
PANI_CDS_0015	2493	2606	plus	hypothetical protein	unknown function
PANI_CDS_0016	2617	2841	plus	hypothetical protein	unknown function
PANI_CDS_0017	2841	3191	plus	SAM-dependent methyltransferase	other
PANI_CDS_0018	3202	3309	plus	hypothetical protein	unknown function
PANI_CDS_0019	3328	3528	plus	hypothetical protein	unknown function
PANI_CDS_0020	3540	4232	plus	hypothetical protein	unknown function
PANI_CDS_0021	4242	4433	plus	hypothetical protein	unknown function
PANI_CDS_0022	4461	4931	plus	hypothetical protein	unknown function
PANI_CDS_0023	5054	5308	plus	hypothetical protein	unknown function
PANI_CDS_0024	5310	5603	plus	hypothetical protein	unknown function
PANI_CDS_0025	5603	6151	plus	hypothetical protein	unknown function
PANI_CDS_0026	6169	6396	plus	hypothetical protein	unknown function
PANI_CDS_0027	6383	6661	plus	hypothetical protein	unknown function
PANI_CDS_0028	6666	6962	plus	hypothetical protein	unknown function
PANI_CDS_0029	6979	7158	plus	hypothetical protein	unknown function
PANI_CDS_0030	7178	7549	plus	hypothetical protein	unknown function
PANI_CDS_0031	7549	8028	plus	hypothetical protein	unknown function
PANI_CDS_0032	8025	8645	plus	PilZ domain-containing protein	other
PANI_CDS_0033	8702	9085	plus	hypothetical protein	unknown function
PANI_CDS_0034	9095	9733	plus	Erf-like ssDNA annealing protein	DNA, RNA and nucleotide metabolism
PANI_CDS_0035	9733	9990	plus	hypothetical protein	unknown function
PANI_CDS_0036	9994	10935	plus	exonuclease VIII	DNA, RNA and nucleotide metabolism
PANI_CDS_0037	10955	11104	plus	hypothetical protein	unknown function
PANI_CDS_0038	11107	11292	plus	hypothetical protein	unknown function
PANI_CDS_0039	11380	11580	plus	hypothetical protein	unknown function
PANI_CDS_0040	11538	11720	plus	single strand DNA binding protein	DNA, RNA and nucleotide metabolism
PANI_CDS_0041	11884	12126	plus	hypothetical protein	unknown function
PANI_CDS_0042	12126	12770	plus	replication initiation protein	DNA, RNA and nucleotide metabolism
PANI_CDS_0043	12851	14779	plus	DNA primase/helicase	DNA, RNA and nucleotide metabolism
PANI_CDS_0044	14782	14907	plus	hypothetical protein	unknown function
PANI_CDS_0045	14919	15095	plus	hypothetical protein	unknown function
PANI_CDS_0046	15092	15310	plus	hypothetical protein	unknown function
PANI_CDS_0047	15423	15743	plus	dATP / dGTP pyrophosphohydrolase	DNA, RNA and nucleotide metabolism
PANI_CDS_0048	15747	16274	plus	unknown function	unknown function
PANI_CDS_0049	16271	16471	plus	hypothetical protein	unknown function
PANI_CDS_0050	16487	16882	plus	pyrophosphatase	other
PANI_CDS_0051	16882	17163	plus	hypothetical protein	unknown function
PANI_CDS_0052	17207	19105	plus	ribonucleotide reductase	DNA, RNA and nucleotide metabolism
PANI_CDS_0053	19128	19313	plus	hypothetical protein	unknown function
PANI_CDS_0054	19341	21899	plus	DNA polymerase	DNA, RNA and nucleotide metabolism
PANI_CDS_0055	21936	22196	plus	hypothetical protein	unknown function
PANI_CDS_0056	22223	22480	plus	hypothetical protein	unknown function
PANI_CDS_0057	22512	22724	plus	hypothetical protein	unknown function
PANI_CDS_0058	22873	23343	plus	endonuclease	DNA, RNA and nucleotide metabolism
PANI_CDS_0059	23330	23512	plus	hypothetical protein	unknown function
PANI_CDS_0060	23514	24425	plus	DNA transfer protein	other
PANI_CDS_0061	24407	25069	plus	DNA transfer protein	other
PANI_CDS_0062	25066	25296	plus	hypothetical protein	unknown function
PANI_CDS_0063	25306	25401	plus	hypothetical protein	unknown function
PANI_tRNA_0001	25461	25533	plus	tRNA-Pro(TGG)	tRNA
PANI_tRNA_0002	25630	25704	plus	tRNA-Glu(TTC)	tRNA
PANI_tRNA_0003	25727	25801	plus	tRNA-Gln(TTG)	tRNA
PANI_tRNA_0004	25807	25881	plus	tRNA-His(GTG)	tRNA
PANI_tRNA_0005	25889	25961	plus	tRNA-Leu(TAG)	tRNA
PANI_tRNA_0006	25968	26051	plus	tRNA-Leu(TAA)	tRNA
PANI_tRNA_0007	26057	26128	plus	tRNA-Arg(ACG)	tRNA
PANI_CDS_0064	26186	26335	plus	hypothetical protein	unknown function
PANI_tRNA_0008	26468	26540	plus	tRNA-Ala(TGC)	tRNA
PANI_tRNA_0009	26563	26634	plus	tRNA-Lys(TTT)	tRNA
PANI_tRNA_0010	26643	26716	plus	tRNA-Ile(GAT)	tRNA
PANI_CDS_0065	26746	26913	plus	hypothetical protein	unknown function
PANI_tRNA_0011	26824	26897	plus	tRNA-Gly(TCC)	tRNA
PANI_CDS_0066	26952	27434	plus	hypothetical protein	unknown function
PANI_tRNA_0012	27513	27582	plus	tRNA-Asp(GTC)	tRNA
PANI_tmRNA_0001	27557	27889	plus	transfer-messenger RNA SsrA	tmRNA
PANI_CDS_0067	27669	27818	minus	hypothetical protein	unknown function
PANI_tRNA_0013	27828	27899	plus	tRNA-Thr(TGT)	tRNA
PANI_tRNA_0014	27920	27993	plus	tRNA-Val(TAC)	tRNA
PANI_CDS_0068	27999	28106	plus	hypothetical protein	unknown function
PANI_tRNA_0015	28152	28224	plus	tRNA-Met(CAT)	tRNA
PANI_CDS_0069	28228	33717	minus	tRNA methyltransferase	other
PANI_CDS_0070	33699	33887	plus	hypothetical protein	unknown function
PANI_CDS_0071	33901	35403	minus	hypothetical protein	unknown function
PANI_CDS_0072	35403	36053	minus	virion structural protein	head and packaging
PANI_CDS_0073	36058	36567	minus	hypothetical protein	unknown function
PANI_CDS_0074	36518	37480	minus	structural protein	head and packaging
PANI_CDS_0075	37591	40431	minus	virion structural protein	head and packaging
PANI_CDS_0076	40437	41309	minus	virion structural protein	head and packaging
PANI_CDS_0077	41309	42001	minus	virion structural protein	head and packaging
PANI_CDS_0078	42052	42153	minus	hypothetical protein	unknown function
PANI_CDS_0079	42128	42361	minus	hypothetical protein	unknown function
PANI_CDS_0080	42468	42716	minus	hypothetical protein	unknown function
PANI_CDS_0081	42785	42964	minus	hypothetical protein	unknown function
PANI_CDS_0082	42985	43155	minus	hypothetical protein	unknown function
PANI_CDS_0083	43293	44063	minus	hypothetical protein	unknown function
PANI_CDS_0084	44150	45490	minus	virion structural protein	head and packaging
PANI_CDS_0085	45513	46673	minus	structural protein	head and packaging
PANI_CDS_0086	46743	49187	minus	portal protein	head and packaging
PANI_CDS_0087	49191	51827	minus	terminase large subunit	head and packaging
PANI_CDS_0088	51827	52375	minus	co-chaperonin GroES	other
PANI_CDS_0089	52375	52590	minus	hypothetical protein	unknown function
PANI_CDS_0090	52700	53302	minus	major tail protein	tail
PANI_CDS_0091	53304	53588	minus	hypothetical protein	unknown function
PANI_CDS_0092	53661	54914	minus	hypothetical protein	unknown function
PANI_CDS_0093	54848	56530	minus	tail fiber protein	tail
PANI_CDS_0094	56532	59330	minus	depolymerase	other
PANI_CDS_0095	59334	59465	minus	hypothetical protein	unknown function
PANI_CDS_0096	59455	60078	minus	endolysin	lysis
PANI_CDS_0097	60075	60560	minus	tail fiber protein	tail
PANI_CDS_0098	60562	62736	minus	tail fiber protein (depolymerase)	tail
PANI_CDS_0099	62736	63980	minus	structural protein	head and packaging
PANI_CDS_0100	63984	65390	minus	DUF4114 domain-containing protein	other
PANI_CDS_0101	65409	65762	minus	hypothetical protein	unknown function
PANI_CDS_0102	65777	65947	minus	hypothetical protein	unknown function
PANI_CDS_0103	65931	66263	minus	hypothetical protein	unknown function
PANI_CDS_0104	66220	66519	plus	structural protein	head and packaging
PANI_CDS_0105	66535	67038	plus	hypothetical protein	unknown function
PANI_CDS_0106	67035	67133	plus	hypothetical protein	unknown function
PANI_tRNA_0016	67168	67240	minus	tRNA-Phe(GAA)	tRNA
PANI_tRNA_0017	67306	67383	minus	tRNA-Trp(CCA)	tRNA
PANI_tRNA_0018	67387	67462	minus	tRNA-Asn(GTT)	tRNA
PANI_CDS_0107	67453	67560	minus	hypothetical protein	unknown function
PANI_tRNA_0019	67628	67713	minus	tRNA-Ser(GCT)	tRNA
PANI_tRNA_0020	67843	67923	minus	tRNA-Tyr(GTA)	tRNA
PANI_CDS_0108	67989	68090	minus	hypothetical protein	unknown function
PANI_CDS_0109	68128	68394	minus	hypothetical protein	unknown function
PANI_CDS_0110	68382	68516	minus	hypothetical protein	unknown function
PANI_CDS_0111	68516	70126	minus	chaperonin groEL	other
PANI_CDS_0112	70245	70523	minus	hypothetical protein	unknown function
PANI_CDS_0113	70501	71067	minus	minor coat protein	head and packaging
PANI_CDS_0114	71069	71287	minus	hypothetical protein	unknown function
PANI_CDS_0115	71299	71775	plus	hypothetical protein	unknown function
PANI_CDS_0116	71797	72354	minus	integrase	integration and excision
PANI_CDS_0117	72354	72899	minus	exonuclease	DNA, RNA and nucleotide metabolism
PANI_CDS_0118	72970	73395	minus	protein-tyrosine-phosphatase	other
PANI_CDS_0119	73395	73649	minus	hypothetical protein	unknown function
PANI_CDS_0120	73600	73764	minus	hypothetical protein	unknown function
PANI_CDS_0121	73761	74162	minus	virion structural protein	head and packaging
PANI_CDS_0122	74164	74526	minus	GTP-binding domain	other
PANI_CDS_0123	74519	74869	minus	hypothetical protein	unknown function
PANI_CDS_0124	74866	75051	minus	hypothetical protein	unknown function
PANI_CDS_0125	75059	75367	minus	hypothetical protein	unknown function
PANI_CDS_0126	75367	75522	minus	hypothetical protein	unknown function
PANI_CDS_0127	75519	75725	minus	hypothetical protein	unknown function
PANI_CDS_0128	75754	75945	minus	hypothetical protein	unknown function
PANI_CDS_0129	76040	76435	plus	hypothetical protein	unknown function
PANI_CDS_0130	76578	76733	plus	hypothetical protein	unknown function
PANI_CDS_0131	76757	76846	minus	hypothetical protein	unknown function
PANI_CDS_0132	76899	77000	minus	hypothetical protein	unknown function

## Sheet: feature_count
ORFs plus strand	63
ORFs minus trand	69
ORFs with function	43
ORFs without function	89
DNA, RNA and nucleotide metabolism	10
head and packaging	13
tail	6
integration and excision	1
lysis	1
other	12
tmRNA	1
tRNA	20
