# Supplementary material for: Phage-induced disturbance of a marine sponge microbiome
Source: Environ Microbiome. 2024 Nov 26;19:97. doi: 10.1186/s40793-024-00637-7 (PMC11590407; doi:10.1186/s40793-024-00637-7)
Supplement: Supplementary file 9 — Additional file 9. Table S2 List of related reference phages in the VipTree database with their genomic features, associated metadata, and similarity scores to Maribacter phage Panino. [file 40793_2024_637_MOESM9_ESM.xlsx]

## Sheet: viptree-top20
Nr	ID	ncbi_taxid	genome_length	phage_name	nuctype	Htaxid	H_genusspecies	H_class	H_phylum	V_genus	V_family	hosttype	ncbi_seqid	SG_to_panino	iso_source	iso_loc
1	NC_031274	1784982	50509	Pseudomonas phage O4	dsDNA	208964	Pseudomonas aeruginosa	Gammaproteobacteria	Pseudomonadota	Paundecimvirus	Zobellviridae	Prokaryote	NC_031274	0.002	seawater	N/A
2	NC_021788	1328029	145865	Cellulophaga phage phi4:1	dsDNA	76594	Cellulophaga baltica	Flavobacteriia	Bacteroidota	Lightbulbvirus	-	Prokaryote	NC_021788	0.0146	seawater	Baltic sea, Oresund, Denmark
3	NC_021798	1327972	145343	Cellulophaga phage phi17:2	dsDNA	76594	Cellulophaga baltica	Flavobacteriia	Bacteroidota	Lightbulbvirus	-	Prokaryote	NC_021798	0.0146	seawater	Baltic sea, Oresund, Denmark
4	KC821625	1327992	76666	Cellulophaga phage phi13:1	dsDNA	76594	Cellulophaga baltica	Flavobacteriia	Bacteroidota	Cbastvirus	-	Prokaryote	KC821625	0.0074	seawater	Baltic sea, Oresund, Denmark
5	NC_020842	756282	79114	Cellulophaga phage phiST	dsDNA	192170	Cellulophaga sp.	Flavobacteriia	Bacteroidota	Cbastvirus	-	Prokaryote	NC_020842	0.0074	seawater	Baltic sea, Oresund, Denmark
6	KC821621	1327984	78275	Cellulophaga phage phi19:2	dsDNA	76594	Cellulophaga baltica	Flavobacteriia	Bacteroidota	Cbastvirus	-	Prokaryote	KC821621	0.0074	seawater	Baltic sea, Oresund, Denmark
7	NC_021792	1327985	72961	Cellulophaga phage phi46:3	dsDNA	76594	Cellulophaga baltica	Flavobacteriia	Bacteroidota	Bacelvirus	Pachyviridae	Prokaryote	NC_021792	0.0363	seawater	Baltic sea, Oresund, Denmark
8	NC_021794	1327983	71443	Cellulophaga phage phi18:3	dsDNA	76594	Cellulophaga baltica	Flavobacteriia	Bacteroidota	Baltivirus	Pachyviridae	Prokaryote	NC_021794	0.0317	seawater	Baltic sea, Oresund, Denmark
9	NC_021789	1327971	75994	Cellulophaga phage phi19:3	dsDNA	76594	Cellulophaga baltica	Flavobacteriia	Bacteroidota	Baltivirus	Pachyviridae	Prokaryote	NC_021789	0.0308	seawater	Baltic sea, Oresund, Denmark
10	NC_021803	1328030	72369	Cellulophaga phage phi13:2	dsDNA	76594	Cellulophaga baltica	Flavobacteriia	Bacteroidota	Baltivirus	Pachyviridae	Prokaryote	NC_021803	0.0298	seawater	Baltic sea, Oresund, Denmark
11	NC_062747	2745672	78833	Tenacibaculum phage Gundel_1	dsDNA	2745565	Tenacibaculum sp.	Flavobacteriia	Bacteroidota	Gundelvirus	Pachyviridae	Prokaryote	NC_062747	0.0232	seawater	North sea, Heligoland, Germany
12	NC_062744	2745643	72979	Cellulophaga phage Calle_1	dsDNA	2634405	Cellulophaga sp.	Flavobacteriia	Bacteroidota	Callevirus	Pervagoviridae	Prokaryote	NC_062744	0.0811	seawater	North sea, Heligoland, Germany
13	KC821612	1327975	72529	Cellulophaga phage phi40:1	dsDNA	76594	Cellulophaga baltica	Flavobacteriia	Bacteroidota	Callevirus	Pervagoviridae	Prokaryote	KC821612	0.0809	seawater	Baltic sea, Oresund, Denmark
14	NC_021796	1327977	72534	Cellulophaga phage phi38:1	dsDNA	1348585	Cellulophaga baltica	Flavobacteriia	Bacteroidota	Callevirus	Pervagoviridae	Prokaryote	NC_021796	0.0809	seawater	Baltic sea, Oresund, Denmark
15	PP540027	3135610	77160	Maribacter phage Panino	dsDNA	2980554	Maribacter halichondriae	Flavobacteriia	Bacteroidota	Panivirus	-	Prokaryote	PP540027	1	sponge	Baltic sea, Kiel, Germany
16	NC_055853	2743826	59846	Flavobacterium phage vB_FspP_elemoF_6-3D	dsDNA	239	Flavobacterium sp.	Flavobacteriia	Bacteroidota	Elemovirus	-	Prokaryote	NC_055853	0.0899	seawater	Baltic sea, Kårehamn, Sweden
17	NC_055854	2743829	59979	Flavobacterium phage vB_FspP_elemoE_6-9C	dsDNA	239	Flavobacterium sp.	Flavobacteriia	Bacteroidota	Elemovirus	-	Prokaryote	NC_055854	0.0894	seawater	Baltic sea, Kårehamn, Sweden
18	NC_055855	2743801	60393	Flavobacterium phage vB_FspP_elemoD_13-5B	dsDNA	239	Flavobacterium sp.	Flavobacteriia	Bacteroidota	Elemovirus	-	Prokaryote	NC_055855	0.0883	seawater	Baltic sea, Kårehamn, Sweden
19	NC_062743	2743803	61048	Flavobacterium phage vB_FspP_elemoC_14-1A	dsDNA	239	Flavobacterium sp.	Flavobacteriia	Bacteroidota	Elemovirus	-	Prokaryote	NC_062743	0.0907	seawater	Baltic sea, Kårehamn, Sweden
20	NC_062741	2743804	60925	Flavobacterium phage vB_FspP_elemoB_14-3B	dsDNA	239	Flavobacterium sp.	Flavobacteriia	Bacteroidota	Elemovirus	-	Prokaryote	NC_062741	0.0852	seawater	Baltic sea, Kårehamn, Sweden
21	NC_055852	2743781	61691	Flavobacterium phage vB_FspP_elemoA_7-9A	dsDNA	239	Flavobacterium sp.	Flavobacteriia	Bacteroidota	Elemovirus	-	Prokaryote	NC_055852	0.0871	seawater	Baltic sea, Kårehamn, Sweden
