# Supplementary material for: Phage-induced disturbance of a marine sponge microbiome
Source: Environ Microbiome. 2024 Nov 26;19:97. doi: 10.1186/s40793-024-00637-7 (PMC11590407; doi:10.1186/s40793-024-00637-7)
Supplement: Supplementary file 10 — Additional file 10. Table S3 List of all bacterial strains used in the Maribacter phage Panino host range test, from publicly available and the private H. panicea strain collection, with associated metadata and 16S rRNA nucleotide sequence accessions. [file 40793_2024_637_MOESM10_ESM.xlsx]

## Sheet: bacterial-strains
Taxon	Strain	GenbankID	Habitat	Habitat_type	Isolation_source	Sample_type	Location
Albidovulum inexpectatum DSM12048	DSM12048	AF465833	aquatic	environmental	marine hot spring	seawater	Island of San Miquel, Ferraria, Portugal
Aquimarina muelleri DSM19832	DSM19832	AY608406	aquatic	environmental	N/A	seawater	Sea of Japan, Gulf of Peter the Great, Amursky Bay
Defluviimonas aestuarii JCM18630	JCM18630	JN642270	terrestrial	environmental	surface tidal flat	N/A	Boseong area, Republic of Korea
Frigidibacter albus DSM108390	DSM108390	KF944301	aquatic	environmental	N/A	lake water	Sayram Lake, Xinjiang, China
Limimaricola hongkongensis JCM12479	JCM12479	AY600300	aquatic	environmental	marine biofilm	seawater	Hong Kong waters
Maribacter aestuarii JCM18631	JCM18631	JN642273	terrestrial	environmental	marine sediment	tidal flat	Gwangyang Bay, Republic of Korea
Maribacter cobaltidurans KCTC52882	KCTC52882	JQ781697	aquatic	environmental	deep sea sediment	N/A	South Atlantic Ocean, China
Maribacter lutimaris JCM31154	JCM31154	JN642274	terrestrial	environmental	surface tidal flat	N/A	Gangjin bay, Republic of Korea
Maribacter thermophilus JCM18466	JCM18466	JQ988061	seaweed	host-associated	Ulva prolifera	intertidal zone	Qingdao sea area, China
Paracoccus homiensis DSM17862	DSM17862	DQ342239	terrestrial	environmental	sand	sea shore	Pohang city, Homi Cape, Republic of Korea
Pseudorhodobacter ferrugineus DSM5888	DSM5888	AB680963	aquatic	environmental	marine sediment	Atlantic Ocean	northwestern African upwelling region
Pseudorhodobacter wandonensis KCTC23672	KCTC23672	JN247434	aquatic	environmental	plant-associated	Wood fall in seawater	Wando Island, South Sea, Republic of Korea
Ruegeria faecimaris DSM28009	DSM28009	GU057915	aquatic	environmental	marine sediment	tidal flat	Hwang-do,Yellow Sea coast, Republic of Korea
Ruegeria haliotis KCTC72686	KCTC72686	MT653563	mollusk	host-associated	Haliotis rubra	benthos	abalone hatchery, Weihai, China
Shewanella algidipiscicola LMG23746	LMG23746	AB205570	fish	host-associated	cod/plaice	belly flap area	Baltic Sea, Denmark
Shewanella colwelliana DSM16474	DSM16474	AY351983	worm	host-associated	Phascolosoma japonicum	benthos	Sea of Japan, Gulf of Peter the Great, Amursky Bay
Shewanella sp. strain Hal001	Hal001	MT406382	sponge	host-associated	Halichondria panicea	benthic	Baltic Sea, Germany
Shewanella sp. strain Hal002	Hal002	MT406383	sponge	host-associated	Halichondria panicea	benthic	Baltic Sea, Germany
Shewanella sp. strain Hal003	Hal003	MT406384	sponge	host-associated	Halichondria panicea	benthic	Baltic Sea, Germany
Shewanella sp. strain Hal005	Hal005	MT406386	sponge	host-associated	Halichondria panicea	benthic	Baltic Sea, Germany
Shewanella sp. strain Hal006	Hal006	MT406387	sponge	host-associated	Halichondria panicea	benthic	Baltic Sea, Germany
Shewanella sp. strain Hal007	Hal007	MT406388	sponge	host-associated	Halichondria panicea	benthic	Baltic Sea, Germany
Shewanella sp. strain Hal008	Hal008	MT406389	sponge	host-associated	Halichondria panicea	benthic	Baltic Sea, Germany
Shewanella sp. strain Hal027	Hal027	MT406408	sponge	host-associated	Halichondria panicea	benthic	Baltic Sea, Germany
Flavobacterium sp. strain Hal030	Hal030	MT406411	sponge	host-associated	Halichondria panicea	benthic	Baltic Sea, Germany
Shewanella sp. strain Hal035	Hal035	MT406416	sponge	host-associated	Halichondria panicea	benthic	Baltic Sea, Germany
Rhodobacter sp. strain Hal043	Hal043	MT406424	sponge	host-associated	Halichondria panicea	benthic	Baltic Sea, Germany
Flavobacterium sp. strain Hal044	Hal044	MT406425	sponge	host-associated	Halichondria panicea	benthic	Baltic Sea, Germany
Flavobacterium sp. strain Hal045	Hal045	MT406426	sponge	host-associated	Halichondria panicea	benthic	Baltic Sea, Germany
Cellulophaga sp. strain Hal066	Hal066	MT406447	sponge	host-associated	Halichondria panicea	benthic	Baltic Sea, Germany
Phaeobacter sp. strain Hal117	Hal117	MT406498	sponge	host-associated	Halichondria panicea	benthic	Baltic Sea, Germany
Ruegeria sp. strain Hal119	Hal119	MT406500	sponge	host-associated	Halichondria panicea	benthic	Baltic Sea, Germany
Ruegeria sp. strain Hal129	Hal129	MT406510	sponge	host-associated	Halichondria panicea	benthic	Baltic Sea, Germany
Ruegeria sp. strain Hal132	Hal132	MT406513	sponge	host-associated	Halichondria panicea	benthic	Baltic Sea, Germany
Phaeobacter sp. strain Hal133	Hal133	MT406514	sponge	host-associated	Halichondria panicea	benthic	Baltic Sea, Germany
Pseudoruegeria sp. strain Hal138	Hal138	MT406519	sponge	host-associated	Halichondria panicea	benthic	Baltic Sea, Germany
Ruegeria sp. strain Hal139	Hal139	MT406520	sponge	host-associated	Halichondria panicea	benthic	Baltic Sea, Germany
Defluviimonas sp. strain Hal149	Hal149	MT406530	sponge	host-associated	Halichondria panicea	benthic	Baltic Sea, Germany
Rhodobacteraceae sp. strain Hal150	Hal150	MT406531	sponge	host-associated	Halichondria panicea	benthic	Baltic Sea, Germany
Pseudorhodobacter sp. strain Hal161	Hal161	MT406541	sponge	host-associated	Halichondria panicea	benthic	Baltic Sea, Germany
Ruegeria sp. strain Hal162	Hal162	MT406542	sponge	host-associated	Halichondria panicea	benthic	Baltic Sea, Germany
Cellulophaga sp. strain Hal203	Hal203	MT406558	sponge	host-associated	Halichondria panicea	benthic	Baltic Sea, Germany
Defluviimonas sp. strain Hal229	Hal229	MT406562	sponge	host-associated	Halichondria panicea	benthic	Baltic Sea, Germany
Cellulophaga sp. strain Hal234	Hal234	MT406567	sponge	host-associated	Halichondria panicea	benthic	Baltic Sea, Germany
Cellulophaga sp. strain Hal235	Hal235	MT406568	sponge	host-associated	Halichondria panicea	benthic	Baltic Sea, Germany
Shewanella sp. strain Hal183	Hal183	MT406575	sponge	host-associated	Halichondria panicea	benthic	Baltic Sea, Germany
Aquimarina sp. strain Hal184	Hal184	MT406576	sponge	host-associated	Halichondria panicea	benthic	Baltic Sea, Germany
Aquimarina sp. strain Hal190	Hal190	MT406582	sponge	host-associated	Halichondria panicea	benthic	Baltic Sea, Germany
Aquimarina sp. strain Hal197	Hal197	MT406589	sponge	host-associated	Halichondria panicea	benthic	Baltic Sea, Germany
Aquimarina sp. strain Hal199	Hal199	MT406591	sponge	host-associated	Halichondria panicea	benthic	Baltic Sea, Germany
Aquimarina sp. strain Hal201	Hal201	MT406593	sponge	host-associated	Halichondria panicea	benthic	Baltic Sea, Germany
Ruegeria sp. strain Hal202	Hal202	MT406594	sponge	host-associated	Halichondria panicea	benthic	Baltic Sea, Germany
Aquimarina sp. strain Hal205	Hal205	MT406596	sponge	host-associated	Halichondria panicea	benthic	Baltic Sea, Germany
Limimaricola sp. strain Hal239	Hal239	MT406623	sponge	host-associated	Halichondria panicea	benthic	Baltic Sea, Germany
Limimaricola sp. strain Hal246	Hal246	MT406630	sponge	host-associated	Halichondria panicea	benthic	Baltic Sea, Germany
Paracoccus sp. strain Hal248	Hal248	MT406632	sponge	host-associated	Halichondria panicea	benthic	Baltic Sea, Germany
Maribacter sp. strain Hal249	Hal249	MT406633	sponge	host-associated	Halichondria panicea	benthic	Baltic Sea, Germany
Shewanella sp. strain Hal250	Hal250	MT406634	sponge	host-associated	Halichondria panicea	benthic	Baltic Sea, Germany
Maribacter sp. strain Hal253	Hal253	MT406637	sponge	host-associated	Halichondria panicea	benthic	Baltic Sea, Germany
Shewanella sp. strain Hal260	Hal260	MT406644	sponge	host-associated	Halichondria panicea	benthic	Baltic Sea, Germany
Maribacter sp. strain Hal262	Hal262	MT406646	sponge	host-associated	Halichondria panicea	benthic	Baltic Sea, Germany
Aquimarina sp. strain Hal266	Hal266	MT406650	sponge	host-associated	Halichondria panicea	benthic	Baltic Sea, Germany
Ruegeria sp. strain Hal270	Hal270	MT406654	sponge	host-associated	Halichondria panicea	benthic	Baltic Sea, Germany
Pseudoruegeria sp. strain Hal299	Hal299	MT406683	sponge	host-associated	Halichondria panicea	benthic	Baltic Sea, Germany
Ruegeria sp. strain Hal329	Hal329	MT406708	sponge	host-associated	Halichondria panicea	benthic	Baltic Sea, Germany
Ruegeria sp. strain Hal330	Hal330	MT406709	sponge	host-associated	Halichondria panicea	benthic	Baltic Sea, Germany
Ruegeria sp. strain Hal332	Hal332	MT406711	sponge	host-associated	Halichondria panicea	benthic	Baltic Sea, Germany
Ruegeria sp. strain Hal334	Hal334	MT406713	sponge	host-associated	Halichondria panicea	benthic	Baltic Sea, Germany
Cellulophaga sp. strain Hal336	Hal336	MT406715	sponge	host-associated	Halichondria panicea	benthic	Baltic Sea, Germany
Maribacter sp. strain Hal338	Hal338	MT406717	sponge	host-associated	Halichondria panicea	benthic	Baltic Sea, Germany
Maribacter sp.strain Hal340	Hal340	MT406719	sponge	host-associated	Halichondria panicea	benthic	Baltic Sea, Germany
Maribacter sp. strain Hal345	Hal345	MT406724	sponge	host-associated	Halichondria panicea	benthic	Baltic Sea, Germany
Maribacter halichondriae	Hal144	MT406525	sponge	host-associated	Halichondria panicea	benthic	Baltic Sea, Germany
