# Supplementary material for: Phage-induced disturbance of a marine sponge microbiome
Source: Environ Microbiome. 2024 Nov 26;19:97. doi: 10.1186/s40793-024-00637-7 (PMC11590407; doi:10.1186/s40793-024-00637-7)
Supplement: Supplementary file 11 — Additional file 11. Table S4 Results of the two-way Analysis of Variance (ANOVA), Linear Mixed Model (LMM), and individual linear regression models, testing the effect of time and individual phage treatments on culturable abundance (CFU counts). [file 40793_2024_637_MOESM11_ESM.xlsx]

## Sheet: ANOVA
Fit: aov(formula = CFU count ~ Treatment * Time)
	Df	Sum Sq	Mean Sq	F value	Pr(>F)
Treatment	4	4.36	1.091	3.38	0.0102	*
Time	2	36.15	18.077	56.012	< 2e-16	***
Treatment:Time	8	13.48	1.685	5.223	4.63e-06	***
Residuals	255	82.3	0.323
---
Signif. codes:	0 ‘***’	0.001 ‘**’	0.01 ‘*’	0.05 ‘.’	0.1 ‘ ’	1
Tukey multiple comparisons of means
95% family-wise confidence level
Treatment
	diff	lwr	upr	p adj
INJ-HI-CON	0.214231	-0.08614	0.514604	0.288989
INJ-LO-CON	0.265411	-0.03496	0.565784	0.111308
SUS-HI-CON	0.375766	0.075394	0.676139	0.006131
SUS-LO-CON	0.125796	-0.17458	0.426169	0.779286
INJ-LO-INJ-HI	0.05118	-0.24919	0.351553	0.990108
SUS-HI-INJ-HI	0.161535	-0.13884	0.461908	0.578055
SUS-LO-INJ-HI	-0.08844	-0.38881	0.211938	0.927742
SUS-HI-INJ-LO	0.110355	-0.19002	0.410728	0.850922
SUS-LO-INJ-LO	-0.13961	-0.43999	0.160758	0.705597
SUS-LO-SUS-HI	-0.24997	-0.55034	0.050403	0.15265
Time
	diff	lwr	upr	p adj
24H-0H	0.286155	0.086508	0.485803	0.002418
72H-0H	0.878709	0.679061	1.07836	0
72H-24H	0.592553	0.392906	0.7922	0
Treatment:Time
	diff	lwr	upr	p adj			diff	lwr	upr	p adj
CON:24H-CON:0H	0.049718	-0.59887	0.698303	1		INJ-HI:0H-CON:0H	-0.00198	-0.65056	0.646609	1
CON:72H-CON:0H	0.282096	-0.36649	0.930681	0.976738		INJ-LO:0H-CON:0H	-0.20181	-0.85039	0.446776	0.999193
CON:72H-CON:24H	0.232377	-0.41621	0.880962	0.996353		SUS-HI:0H-CON:0H	0.137508	-0.51108	0.786093	0.999992
INJ-HI:24H-INJ-HI:0H	0.117829	-0.53076	0.766414	0.999999		SUS-LO:0H-CON:0H	-0.34093	-0.98952	0.30765	0.896065
INJ-HI:72H-INJ-HI:0H	0.862606	0.214021	1.51119	0.000772		INJ-LO:0H-INJ-HI:0H	-0.19983	-0.84842	0.448752	0.999277
INJ-HI:72H-INJ-HI:24H	0.744777	0.096192	1.39336	0.009104		SUS-HI:0H-INJ-HI:0H	0.139484	-0.5091	0.788069	0.99999
INJ-LO:24H-INJ-LO:0H	0.155343	-0.49324	0.803927	0.999962		SUS-HI:0H-INJ-LO:0H	0.339317	-0.30927	0.987902	0.899459
INJ-LO:72H-INJ-LO:0H	1.57813	0.929547	2.22672	0		SUS-LO:0H-INJ-HI:0H	-0.33896	-0.98754	0.309626	0.900201
INJ-LO:72H-INJ-LO:24H	1.42279	0.774205	2.07138	0		SUS-LO:0H-INJ-LO:0H	-0.13913	-0.78771	0.509459	0.99999
SUS-HI:24H-SUS-HI:0H	0.379311	-0.26927	1.0279	0.794819		SUS-LO:0H-SUS-HI:0H	-0.47844	-1.12703	0.170142	0.425412
SUS-HI:72H-SUS-HI:0H	0.667277	0.018692	1.31586	0.036803		INJ-HI:24H-CON:24H	0.066135	-0.58245	0.71472	1
SUS-HI:72H-SUS-HI:24H	0.287966	-0.36062	0.936551	0.972175		INJ-LO:24H-CON:24H	-0.09618	-0.74477	0.5524	1
SUS-LO:24H-SUS-LO:0H	0.728576	0.079991	1.37716	0.012388		SUS-HI:24H-CON:24H	0.467101	-0.18148	1.11569	0.468269
SUS-LO:72H-SUS-LO:0H	1.00343	0.354846	1.65202	2.56e-05		SUS-LO:24H-CON:24H	0.337923	-0.31066	0.986508	0.902328
SUS-LO:72H-SUS-LO:24H	0.274856	-0.37373	0.923441	0.981541		INJ-LO:24H-INJ-HI:24H	-0.16232	-0.8109	0.486265	0.999936
						SUS-HI:24H-INJ-HI:24H	0.400966	-0.24762	1.04955	0.72212
						SUS-HI:24H-INJ-LO:24H	0.563286	-0.0853	1.21187	0.170931
						SUS-LO:24H-INJ-HI:24H	0.271787	-0.3768	0.920372	0.983325
						SUS-LO:24H-INJ-LO:24H	0.434107	-0.21448	1.08269	0.597103
						SUS-LO:24H-SUS-HI:24H	-0.12918	-0.77776	0.519407	0.999996
						INJ-HI:72H-CON:72H	0.578534	-0.07005	1.22712	0.140206
						INJ-LO:72H-CON:72H	1.09423	0.445642	1.74281	2.3e-06
						SUS-HI:72H-CON:72H	0.52269	-0.1259	1.17127	0.275653
						SUS-LO:72H-CON:72H	0.380401	-0.26818	1.02899	0.791397
						INJ-LO:72H-INJ-HI:72H	0.515693	-0.13289	1.16428	0.297062
						SUS-HI:72H-INJ-HI:72H	-0.05584	-0.70443	0.592741	1
						SUS-LO:72H-INJ-HI:72H	-0.19813	-0.84672	0.450451	0.999343
						SUS-HI:72H-INJ-LO:72H	-0.57154	-1.22012	0.0770475	0.153739
						SUS-LO:72H-INJ-LO:72H	-0.71383	-1.36241	-0.0652416	0.016281
						SUS-LO:72H-SUS-HI:72H	-0.14229	-0.79087	0.506296	0.999987

## Sheet: LMM
Linear mixed model fit by REML ['lmerMod']
Formula: CFU count ~ Treatment * Time + (1 | Individual/Time)
Scaled residuals:
	Min	1Q	Median	3Q	Max
	-2.80184	-0.67927	0.03778	0.66967	2.73609
Random effects:
	Groups	Name	Variance	Std.Dev.
	Time:Individual	(Intercept)	0.03413	0.1847
	Individual	(Intercept)	0.05122	0.2263
	Residual		0.24742	0.4974
Number of obs:	270,	groups:	Time:Individual, 18;	Individual, 6
Fixed effects:
	Estimate	Std. Error	t value
(Intercept)	5.41066	0.167246	32.352
TreatmentINJ-HI	-0.00198	0.165805	-0.012
TreatmentINJ-LO	-0.20181	0.165805	-1.217
TreatmentSUS-HI	0.137508	0.165805	0.829
TreatmentSUS-LO	-0.34094	0.165805	-2.056
Time24H	0.049718	0.19715	0.252
Time72H	0.282096	0.19715	1.431
TreatmentINJ-HI:Time24H	0.068111	0.234483	0.29
TreatmentINJ-LO:Time24H	0.105624	0.234483	0.45
TreatmentSUS-HI:Time24H	0.329593	0.234483	1.406
TreatmentSUS-LO:Time24H	0.678857	0.234483	2.895
TreatmentINJ-HI:Time72H	0.58051	0.234483	2.476
TreatmentINJ-LO:Time72H	1.29604	0.234483	5.527
TreatmentSUS-HI:Time72H	0.385182	0.234483	1.643
TreatmentSUS-LO:Time72H	0.721335	0.234483	3.076
emmeans
Treatment	Time	emmean	SE	df	lower.CL	upper.CL
CON	0H	5.41	0.167	26.6	5.07	5.75
INJ-HI	0H	5.41	0.167	26.6	5.07	5.75
INJ-LO	0H	5.21	0.167	26.6	4.87	5.55
SUS-HI	0H	5.55	0.167	26.6	5.2	5.89
SUS-LO	0H	5.07	0.167	26.6	4.73	5.41
CON	24H	5.46	0.167	26.6	5.12	5.8
INJ-HI	24H	5.53	0.167	26.6	5.18	5.87
INJ-LO	24H	5.36	0.167	26.6	5.02	5.71
SUS-HI	24H	5.93	0.167	26.6	5.58	6.27
SUS-LO	24H	5.8	0.167	26.6	5.45	6.14
CON	72H	5.69	0.167	26.6	5.35	6.04
INJ-HI	72H	6.27	0.167	26.6	5.93	6.61
INJ-LO	72H	6.79	0.167	26.6	6.44	7.13
SUS-HI	72H	6.22	0.167	26.6	5.87	6.56
SUS-LO	72H	6.07	0.167	26.6	5.73	6.42
Degrees-of-freedom method: kenward-roger
Confidence level used: 0.95
contrast	estimate	SE	df	t.ratio	p.value		contrast	estimate	SE	df	t.ratio	p.value
CON 0H - CON 24H	-0.04972	0.197	49.5	-0.252	1		CON 0H - INJ-HI 0H	0.00198	0.166	240	0.012	1
CON 0H - CON 72H	-0.2821	0.197	49.5	-1.431	0.9801		CON 0H - INJ-LO 0H	0.20181	0.166	240	1.217	0.9966
CON 24H - CON 72H	-0.23238	0.197	49.5	-1.179	0.9968		CON 0H - SUS-HI 0H	-0.13751	0.166	240	-0.829	1
INJ-HI 0H - INJ-HI 24H	-0.11783	0.197	49.5	-0.598	1		CON 0H - SUS-LO 0H	0.34093	0.166	240	2.056	0.7621
INJ-HI 0H - INJ-HI 72H	-0.86261	0.197	49.5	-4.375	0.0049		CON 24H - INJ-HI 24H	-0.06614	0.166	240	-0.399	1
INJ-HI 24H - INJ-HI 72H	-0.74478	0.197	49.5	-3.778	0.0285		CON 24H - INJ-LO 24H	0.09618	0.166	240	0.58	1
INJ-LO 0H - INJ-LO 24H	-0.15534	0.197	49.5	-0.788	1		CON 24H - SUS-HI 24H	-0.4671	0.166	240	-2.817	0.245
INJ-LO 0H - INJ-LO 72H	-1.57813	0.197	49.5	-8.005	<.0001		CON 24H - SUS-LO 24H	-0.33792	0.166	240	-2.038	0.7735
INJ-LO 24H - INJ-LO 72H	-1.42279	0.197	49.5	-7.217	<.0001		CON 72H - INJ-HI 72H	-0.57853	0.166	240	-3.489	0.0413
SUS-HI 0H - SUS-HI 24H	-0.37931	0.197	49.5	-1.924	0.8298		CON 72H - INJ-LO 72H	-1.09423	0.166	240	-6.6	<.0001
SUS-HI 0H - SUS-HI 72H	-0.66728	0.197	49.5	-3.385	0.0793		CON 72H - SUS-HI 72H	-0.52269	0.166	240	-3.152	0.1094
SUS-HI 24H - SUS-HI 72H	-0.28797	0.197	49.5	-1.461	0.9763		CON 72H - SUS-LO 72H	-0.3804	0.166	240	-2.294	0.5958
SUS-LO 0H - SUS-LO 24H	-0.72858	0.197	49.5	-3.696	0.0356		INJ-HI 0H - INJ-LO 0H	0.19983	0.166	240	1.205	0.997
SUS-LO 0H - SUS-LO 72H	-1.00343	0.197	49.5	-5.09	0.0005		INJ-HI 0H - SUS-HI 0H	-0.13948	0.166	240	-0.841	0.9999
SUS-LO 24H - SUS-LO 72H	-0.27486	0.197	49.5	-1.394	0.9841		INJ-HI 0H - SUS-LO 0H	0.33896	0.166	240	2.044	0.7696
							INJ-LO 0H - SUS-HI 0H	-0.33932	0.166	240	-2.046	0.7682
Degrees-of-freedom method: kenward-roger							INJ-LO 0H - SUS-LO 0H	0.13913	0.166	240	0.839	0.9999
P value adjustment: tukey method for comparing a family of 15 estimates							SUS-HI 0H - SUS-LO 0H	0.47844	0.166	240	2.886	0.2108
							INJ-HI 24H - INJ-LO 24H	0.16232	0.166	240	0.979	0.9997
							INJ-HI 24H - SUS-HI 24H	-0.40097	0.166	240	-2.418	0.5038
							INJ-HI 24H - SUS-LO 24H	-0.27179	0.166	240	-1.639	0.9482
							INJ-LO 24H - SUS-HI 24H	-0.56329	0.166	240	-3.397	0.0547
							INJ-LO 24H - SUS-LO 24H	-0.43411	0.166	240	-2.618	0.3632
							SUS-HI 24H - SUS-LO 24H	0.12918	0.166	240	0.779	1
							INJ-HI 72H - INJ-LO 72H	-0.51569	0.166	240	-3.11	0.1222
							INJ-HI 72H - SUS-HI 72H	0.05584	0.166	240	0.337	1
							INJ-HI 72H - SUS-LO 72H	0.19813	0.166	240	1.195	0.9972
							INJ-LO 72H - SUS-HI 72H	0.57154	0.166	240	3.447	0.0471
							INJ-LO 72H - SUS-LO 72H	0.71383	0.166	240	4.305	0.0022
							SUS-HI 72H - SUS-LO 72H	0.14229	0.166	240	0.858	0.9999

## Sheet: LM
Call:	lm(formula = CFU count ~ Time)
CON
Residuals:
	Min	1Q	Median	3Q	Max
	-1.22317	-0.2411	0.00406	0.31805	0.99968
Coefficients:
	Estimate	Std.Error	t value	Pr(>|t|)
(Intercept)	5.39167	0.094259	57.2	<2e-16	***
Time	0.00405	0.002151	1.883	0.0653	.
---
Signif. codes:	0 ‘***’	0.001 ‘**’	0.01 ‘*’	0.05 ‘.’	0.1 ‘ ’	1
Residual standard error: 0.4732 on 52 degrees of freedom
Multiple R-squared: 0.06381, Adjusted R-squared: 0.04581
F-statistic: 3.544 on 1 and 52 DF, p-value: 0.06535
INJ-HI
Residuals:
	Min	1Q	Median	3Q	Max
	-1.35383	-0.34128	-0.01199	0.4717	1.23683
Coefficients:
	Estimate	Std.Error	t value	Pr(>|t|)
(Intercept)	5.33595	0.12648	42.188	< 2e-16	***
Time	0.012486	0.002886	4.326	6.92e-05	***
---
Signif. codes:	0 ‘***’	0.001 ‘**’	0.01 ‘*’	0.05 ‘.’	0.1 ‘ ’	1
Residual standard error: 0.6349 on 52 degrees of freedom
Multiple R-squared: 0.2646, Adjusted R-squared: 0.2505
F-statistic: 18.71 on 1 and 52 DF, p-value: 6.918e-05
INJ-LO
Residuals:
	Min	1Q	Median	3Q	Max
	-1.5702	-0.52453	-0.01772	0.43502	1.36556
Coefficients:
	Estimate	Std.Error	t value	Pr(>|t|)
(Intercept)	5.04998	0.143322	35.235	< 2e-16	***
Time	0.023022	0.003271	7.038	4.3e-09	***
---
Signif. codes:	0 ‘***’	0.001 ‘**’	0.01 ‘*’	0.05 ‘.’	0.1 ‘ ’	1
Residual standard error: 0.7195 on 52 degrees of freedom
Multiple R-squared: 0.4879, Adjusted R-squared: 0.478
F-statistic: 49.54 on 1 and 52 DF, p-value: 4.297e-09
SUS-HI
Residuals:
	Min	1Q	Median	3Q	Max
	-1.217	-0.2767	0.0355	0.3029	0.8304
Coefficients:
	Estimate	Std.Error	t value	Pr(>|t|)
(Intercept)	5.6154	0.097601	57.535	< 2e-16	***
Time	0.008801	0.002227	3.951	0.000236	***
---
Signif. codes:	0 ‘***’	0.001 ‘**’	0.01 ‘*’	0.05 ‘.’	0.1 ‘ ’	1
Residual standard error: 0.49 on 52 degrees of freedom
Multiple R-squared: 0.2309, Adjusted R-squared: 0.2161
F-statistic: 15.61 on 1 and 52 DF, p-value: 0.0002355
SUS-LO
Residuals:
	Min	1Q	Median	3Q	Max
	-1.0911	-0.48962	0.02363	0.48864	0.89378
Coefficients:
	Estimate	Std.Error	t value	Pr(>|t|)
(Intercept)	5.23862	0.104535	50.11	<2e-16	***
Time	0.012764	0.002386	5.35	2e-06	***
---
Signif. codes:	0 ‘***’	0.001 ‘**’	0.01 ‘*’	0.05 ‘.’	0.1 ‘ ’	1
Residual standard error: 0.5248 on 52 degrees of freedom
Multiple R-squared: 0.355, Adjusted R-squared: 0.3426
F-statistic: 28.62 on 1 and 52 DF, p-value: 2.001e-06
