# Supplementary material for: Phage-induced disturbance of a marine sponge microbiome
Source: Environ Microbiome. 2024 Nov 26;19:97. doi: 10.1186/s40793-024-00637-7 (PMC11590407; doi:10.1186/s40793-024-00637-7)
Supplement: Supplementary file 12 — Additional file 12. Table S5 Results of the within-treatment one-way repeated measures ANOVA and between-treatment Welch's one-way ANOVA for effects of time and individual phage treatments on culturable abundance (CFU counts). [file 40793_2024_637_MOESM12_ESM.xlsx]

## Sheet: Time-ANOVA
CON
term	sumsq	sum.squares.error	df	df.error	meansq	statistic	p.value	method	effectsize	estimate	conf.level	conf.low	conf.high	conf.method	conf.distribution	n.obs
Time	0.816295	5.85837	1.53784	26.1432	0.224087	2.36875	0.124036	ANOVA estimation for factorial designs using 'afex'	Omega2 (partial)	0.0369223	0.95	0	1	ncp	F	18
term	pd	prior.distribution	prior.location	prior.scale	effect	bf10	method	log_e_bf10	effectsize	estimate	std.dev	conf.level	conf.low	conf.high	conf.method	component	n.obs
mu	1	cauchy	0	0.707	fixed	0.666817	Bayes factors for linear models	-0.405239	Bayesian R-squared	0.286607	0.100403	0.95	0.104655	0.466878	HDI	conditional	18
Time-0	0.90125	cauchy	0	0.707	fixed	0.666817	Bayes factors for linear models	-0.405239	Bayesian R-squared	0.286607	0.100403	0.95	0.104655	0.466878	HDI	conditional	18
Time-24	0.7585	cauchy	0	0.707	fixed	0.666817	Bayes factors for linear models	-0.405239	Bayesian R-squared	0.286607	0.100403	0.95	0.104655	0.466878	HDI	conditional	18
Time-72	0.9775	cauchy	0	0.707	fixed	0.666817	Bayes factors for linear models	-0.405239	Bayesian R-squared	0.286607	0.100403	0.95	0.104655	0.466878	HDI	conditional	18
sig2	1	cauchy	0	1	fixed	0.666817	Bayes factors for linear models	-0.405239	Bayesian R-squared	0.286607	0.100403	0.95	0.104655	0.466878	HDI	conditional	18
g_Time	1	cauchy	0	1	fixed	0.666817	Bayes factors for linear models	-0.405239	Bayesian R-squared	0.286607	0.100403	0.95	0.104655	0.466878	HDI	conditional	18
g_.rowid	1	cauchy	0	1	fixed	0.666817	Bayes factors for linear models	-0.405239	Bayesian R-squared	0.286607	0.100403	0.95	0.104655	0.466878	HDI	conditional	18
group1	group2	p.value	p.adjust.method	test
0	24	0.628656	Holm	Student's t
0	72	0.167389	Holm	Student's t
24	72	0.371055	Holm	Student's t
INJ-HI
term	sumsq	sum.squares.error	df	df.error	meansq	statistic	p.value	method	effectsize	estimate	conf.level	conf.low	conf.high	conf.method	conf.distribution	n.obs
Time	7.87599	11.7819	1.83452	31.1869	0.377783	11.3642	0.000275465	ANOVA estimation for factorial designs using 'afex'	Omega2 (partial)	0.247467	0.95	0.0467562	1	ncp	F	18
term	pd	prior.distribution	prior.location	prior.scale	effect	bf10	method	log_e_bf10	effectsize	estimate	std.dev	conf.level	conf.low	conf.high	conf.method	component	n.obs
mu	1	cauchy	0	0.707	fixed	572.911	Bayes factors for linear models	6.35073	Bayesian R-squared	0.415895	0.0865399	0.95	0.239434	0.563791	HDI	conditional	18
Time-0	0.99775	cauchy	0	0.707	fixed	572.911	Bayes factors for linear models	6.35073	Bayesian R-squared	0.415895	0.0865399	0.95	0.239434	0.563791	HDI	conditional	18
Time-24	0.967	cauchy	0	0.707	fixed	572.911	Bayes factors for linear models	6.35073	Bayesian R-squared	0.415895	0.0865399	0.95	0.239434	0.563791	HDI	conditional	18
Time-72	0.99975	cauchy	0	0.707	fixed	572.911	Bayes factors for linear models	6.35073	Bayesian R-squared	0.415895	0.0865399	0.95	0.239434	0.563791	HDI	conditional	18
sig2	1	cauchy	0	1	fixed	572.911	Bayes factors for linear models	6.35073	Bayesian R-squared	0.415895	0.0865399	0.95	0.239434	0.563791	HDI	conditional	18
g_Time	1	cauchy	0	1	fixed	572.911	Bayes factors for linear models	6.35073	Bayesian R-squared	0.415895	0.0865399	0.95	0.239434	0.563791	HDI	conditional	18
g_.rowid	1	cauchy	0	1	fixed	572.911	Bayes factors for linear models	6.35073	Bayesian R-squared	0.415895	0.0865399	0.95	0.239434	0.563791	HDI	conditional	18
group1	group2	p.value	p.adjust.method	test
0	24	0.50958	Holm	Student's t
0	72	0.000763939	Holm	Student's t
24	72	0.00778223	Holm	Student's t
INJ-LO
term	sumsq	sum.squares.error	df	df.error	meansq	statistic	p.value	method	effectsize	estimate	conf.level	conf.low	conf.high	conf.method	conf.distribution	n.obs
Time	27.2338	9.52038	1.56816	26.6587	0.357121	48.6298	7.72e-09	ANOVA estimation for factorial designs using 'afex'	Omega2 (partial)	0.498661	0.95	0.281991	1	ncp	F	18
term	pd	prior.distribution	prior.location	prior.scale	effect	bf10	method	log_e_bf10	effectsize	estimate	std.dev	conf.level	conf.low	conf.high	conf.method	component	n.obs
mu	1	cauchy	0	0.707	fixed	720661949	Bayes factors for linear models	20.3957	Bayesian R-squared	0.710364	0.0549384	0.95	0.583008	0.795416	HDI	conditional	18
Time-0	1	cauchy	0	0.707	fixed	720661949	Bayes factors for linear models	20.3957	Bayesian R-squared	0.710364	0.0549384	0.95	0.583008	0.795416	HDI	conditional	18
Time-24	1	cauchy	0	0.707	fixed	720661949	Bayes factors for linear models	20.3957	Bayesian R-squared	0.710364	0.0549384	0.95	0.583008	0.795416	HDI	conditional	18
Time-72	1	cauchy	0	0.707	fixed	720661949	Bayes factors for linear models	20.3957	Bayesian R-squared	0.710364	0.0549384	0.95	0.583008	0.795416	HDI	conditional	18
sig2	1	cauchy	0	1	fixed	720661949	Bayes factors for linear models	20.3957	Bayesian R-squared	0.710364	0.0549384	0.95	0.583008	0.795416	HDI	conditional	18
g_Time	1	cauchy	0	1	fixed	720661949	Bayes factors for linear models	20.3957	Bayesian R-squared	0.710364	0.0549384	0.95	0.583008	0.795416	HDI	conditional	18
g_.rowid	1	cauchy	0	1	fixed	720661949	Bayes factors for linear models	20.3957	Bayesian R-squared	0.710364	0.0549384	0.95	0.583008	0.795416	HDI	conditional	18
group1	group2	p.value	p.adjust.method	test
0	24	0.406	Holm	Student's t
0	72	1.68e-09	Holm	Student's t
24	72	6.45e-06	Holm	Student's t
SUS-HI
term	sumsq	sum.squares.error	df	df.error	meansq	statistic	p.value	method	effectsize	estimate	conf.level	conf.low	conf.high	conf.method	conf.distribution	n.obs
Time	4.03236	11.0559	1.41331	24.0263	0.460159	6.2003	0.0123901	ANOVA estimation for factorial designs using 'afex'	Omega2 (partial)	0.207518	0.95	0.0225341	1	ncp	F	18
term	pd	prior.distribution	prior.location	prior.scale	effect	bf10	method	log_e_bf10	effectsize	estimate	std.dev	conf.level	conf.low	conf.high	conf.method	component	n.obs
mu	1	cauchy	0	0.707	fixed	56.2195	Bayes factors for linear models	4.02926	Bayesian R-squared	0.272483	0.0785556	0.95	0.116048	0.409534	HDI	conditional	18
Time-0	0.999	cauchy	0	0.707	fixed	56.2195	Bayes factors for linear models	4.02926	Bayesian R-squared	0.272483	0.0785556	0.95	0.116048	0.409534	HDI	conditional	18
Time-24	0.635	cauchy	0	0.707	fixed	56.2195	Bayes factors for linear models	4.02926	Bayesian R-squared	0.272483	0.0785556	0.95	0.116048	0.409534	HDI	conditional	18
Time-72	0.99875	cauchy	0	0.707	fixed	56.2195	Bayes factors for linear models	4.02926	Bayesian R-squared	0.272483	0.0785556	0.95	0.116048	0.409534	HDI	conditional	18
sig2	1	cauchy	0	1	fixed	56.2195	Bayes factors for linear models	4.02926	Bayesian R-squared	0.272483	0.0785556	0.95	0.116048	0.409534	HDI	conditional	18
g_Time	1	cauchy	0	1	fixed	56.2195	Bayes factors for linear models	4.02926	Bayesian R-squared	0.272483	0.0785556	0.95	0.116048	0.409534	HDI	conditional	18
g_.rowid	1	cauchy	0	1	fixed	56.2195	Bayes factors for linear models	4.02926	Bayesian R-squared	0.272483	0.0785556	0.95	0.116048	0.409534	HDI	conditional	18
group1	group2	p.value	p.adjust.method	test
0	24	0.0970843	Holm	Student's t
0	72	0.0231954	Holm	Student's t
24	72	0.0425628	Holm	Student's t
SUS-LO
term	sumsq	sum.squares.error	df	df.error	meansq	statistic	p.value	method	effectsize	estimate	conf.level	conf.low	conf.high	conf.method	conf.distribution	n.obs
Time	9.67946	6.52176	1.33441	22.685	0.287492	25.231	1.25e-05	ANOVA estimation for factorial designs using 'afex'	Omega2 (partial)	0.412144	0.95	0.187132	1	ncp	F	18
term	pd	prior.distribution	prior.location	prior.scale	effect	bf10	method	log_e_bf10	effectsize	estimate	std.dev	conf.level	conf.low	conf.high	conf.method	component	n.obs
mu	1	cauchy	0	0.707	fixed	773042	Bayes factors for linear models	13.5581	Bayesian R-squared	0.565135	0.0731522	0.95	0.405942	0.693206	HDI	conditional	18
Time-0	1	cauchy	0	0.707	fixed	773042	Bayes factors for linear models	13.5581	Bayesian R-squared	0.565135	0.0731522	0.95	0.405942	0.693206	HDI	conditional	18
Time-24	0.96175	cauchy	0	0.707	fixed	773042	Bayes factors for linear models	13.5581	Bayesian R-squared	0.565135	0.0731522	0.95	0.405942	0.693206	HDI	conditional	18
Time-72	0.99975	cauchy	0	0.707	fixed	773042	Bayes factors for linear models	13.5581	Bayesian R-squared	0.565135	0.0731522	0.95	0.405942	0.693206	HDI	conditional	18
sig2	1	cauchy	0	1	fixed	773042	Bayes factors for linear models	13.5581	Bayesian R-squared	0.565135	0.0731522	0.95	0.405942	0.693206	HDI	conditional	18
g_Time	1	cauchy	0	1	fixed	773042	Bayes factors for linear models	13.5581	Bayesian R-squared	0.565135	0.0731522	0.95	0.405942	0.693206	HDI	conditional	18
g_.rowid	1	cauchy	0	1	fixed	773042	Bayes factors for linear models	13.5581	Bayesian R-squared	0.565135	0.0731522	0.95	0.405942	0.693206	HDI	conditional	18
group1	group2	p.value	p.adjust.method	test
0	24	0.00266	Holm	Student's t
0	72	1.26e-07	Holm	Student's t
24	72	0.0458	Holm	Student's t

## Sheet: Treatment-ANOVA
0 h
statistic	df	df.error	p.value	method	effectsize	estimate	conf.level	conf.low	conf.high	conf.method	conf.distribution	n.obs
2.67682	4	41.7124	0.0448178	One-way analysis of means (not assuming equal variances)	Omega2	0.125558	0.95	0	1	ncp	F	90
term	pd	prior.distribution	prior.location	prior.scale	bf10	method	log_e_bf10	effectsize	estimate	std.dev	conf.level	conf.low	conf.high	conf.method	n.obs
mu	1	cauchy	0	0.707	0.716396	Bayes factors for linear models	-0.333522	Bayesian R-squared	0	0	0.95	0	0.153584	HDI	90
Treatment-CON	0.75175	cauchy	0	0.707	0.716396	Bayes factors for linear models	-0.333522	Bayesian R-squared	0	0	0.95	0	0.153584	HDI	90
Treatment-INJ-HI	0.75025	cauchy	0	0.707	0.716396	Bayes factors for linear models	-0.333522	Bayesian R-squared	0	0	0.95	0	0.153584	HDI	90
Treatment-INJ-LO	0.84275	cauchy	0	0.707	0.716396	Bayes factors for linear models	-0.333522	Bayesian R-squared	0	0	0.95	0	0.153584	HDI	90
Treatment-SUS-HI	0.96475	cauchy	0	0.707	0.716396	Bayes factors for linear models	-0.333522	Bayesian R-squared	0	0	0.95	0	0.153584	HDI	90
Treatment-SUS-LO	0.98125	cauchy	0	0.707	0.716396	Bayes factors for linear models	-0.333522	Bayesian R-squared	0	0	0.95	0	0.153584	HDI	90
sig2	1	cauchy	0	0.707	0.716396	Bayes factors for linear models	-0.333522	Bayesian R-squared	0	0	0.95	0	0.153584	HDI	90
g_Treatment	1	cauchy	0	0.707	0.716396	Bayes factors for linear models	-0.333522	Bayesian R-squared	0	0	0.95	0	0.153584	HDI	90
group1	group2	statistic	p.value	alternative	distribution	p.adjust.method	test
CON	INJ-HI	-0.0171625	1	two.sided	q	Holm	Games-Howell
CON	INJ-LO	-1.83661	1	two.sided	q	Holm	Games-Howell
CON	SUS-HI	1.38746	1	two.sided	q	Holm	Games-Howell
CON	SUS-LO	-3.63946	0.911112	two.sided	q	Holm	Games-Howell
INJ-HI	INJ-LO	-1.42175	1	two.sided	q	Holm	Games-Howell
INJ-HI	SUS-HI	1.05427	1	two.sided	q	Holm	Games-Howell
INJ-HI	SUS-LO	-2.64221	1	two.sided	q	Holm	Games-Howell
INJ-LO	SUS-HI	2.65562	1	two.sided	q	Holm	Games-Howell
INJ-LO	SUS-LO	-1.12553	1	two.sided	q	Holm	Games-Howell
SUS-HI	SUS-LO	-4.19177	0.41177	two.sided	q	Holm	Games-Howell
24 h
statistic	df	df.error	p.value	method	effectsize	estimate	conf.level	conf.low	conf.high	conf.method	conf.distribution	n.obs
3.88398	4	41.2679	0.00910159	One-way analysis of means (not assuming equal variances)	Omega2	0.19957	0.95	0	1	ncp	F	90
term	pd	prior.distribution	prior.location	prior.scale	bf10	method	log_e_bf10	effectsize	estimate	std.dev	conf.level	conf.low	conf.high	conf.method	n.obs
mu	1	cauchy	0	0.707	1.01908	Bayes factors for linear models	0.0188967	Bayesian R-squared	0.0153731	0.0227922	0.95	0	0.169793	HDI	90
Treatment-CON	0.85575	cauchy	0	0.707	1.01908	Bayes factors for linear models	0.0188967	Bayesian R-squared	0.0153731	0.0227922	0.95	0	0.169793	HDI	90
Treatment-INJ-HI	0.71875	cauchy	0	0.707	1.01908	Bayes factors for linear models	0.0188967	Bayesian R-squared	0.0153731	0.0227922	0.95	0	0.169793	HDI	90
Treatment-INJ-LO	0.96025	cauchy	0	0.707	1.01908	Bayes factors for linear models	0.0188967	Bayesian R-squared	0.0153731	0.0227922	0.95	0	0.169793	HDI	90
Treatment-SUS-HI	0.984	cauchy	0	0.707	1.01908	Bayes factors for linear models	0.0188967	Bayesian R-squared	0.0153731	0.0227922	0.95	0	0.169793	HDI	90
Treatment-SUS-LO	0.8905	cauchy	0	0.707	1.01908	Bayes factors for linear models	0.0188967	Bayesian R-squared	0.0153731	0.0227922	0.95	0	0.169793	HDI	90
sig2	1	cauchy	0	0.707	1.01908	Bayes factors for linear models	0.0188967	Bayesian R-squared	0.0153731	0.0227922	0.95	0	0.169793	HDI	90
g_Treatment	1	cauchy	0	0.707	1.01908	Bayes factors for linear models	0.0188967	Bayesian R-squared	0.0153731	0.0227922	0.95	0	0.169793	HDI	90
group1	group2	statistic	p.value	alternative	distribution	p.adjust.method	test
CON	INJ-HI	0.532221	1	two.sided	q	Holm	Games-Howell
CON	INJ-LO	-0.62609	1	two.sided	q	Holm	Games-Howell
CON	SUS-HI	5.03926	0.0987953	two.sided	q	Holm	Games-Howell
CON	SUS-LO	3.01677	1	two.sided	q	Holm	Games-Howell
INJ-HI	INJ-LO	-0.891757	1	two.sided	q	Holm	Games-Howell
INJ-HI	SUS-HI	2.9785	1	two.sided	q	Holm	Games-Howell
INJ-HI	SUS-LO	1.82915	1	two.sided	q	Holm	Games-Howell
INJ-LO	SUS-HI	3.47449	1	two.sided	q	Holm	Games-Howell
INJ-LO	SUS-LO	2.49642	1	two.sided	q	Holm	Games-Howell
SUS-HI	SUS-LO	-1.04679	1	two.sided	q	Holm	Games-Howell
72 h
statistic	df	df.error	p.value	method	effectsize	estimate	conf.level	conf.low	conf.high	conf.method	conf.distribution	n.obs
6.35909	4	42.0848	0.000426969	One-way analysis of means (not assuming equal variances)	Omega2	0.312843	0.95	0.0871231	1	ncp	F	90
term	pd	prior.distribution	prior.location	prior.scale	bf10	method	log_e_bf10	effectsize	estimate	std.dev	conf.level	conf.low	conf.high	conf.method	n.obs
mu	1	cauchy	0	0.707	1662.01	Bayes factors for linear models	7.41578	Bayesian R-squared	0.240284	0.0692046	0.95	0.108113	0.367431	HDI	90
Treatment-CON	1	cauchy	0	0.707	1662.01	Bayes factors for linear models	7.41578	Bayesian R-squared	0.240284	0.0692046	0.95	0.108113	0.367431	HDI	90
Treatment-INJ-HI	0.694	cauchy	0	0.707	1662.01	Bayes factors for linear models	7.41578	Bayesian R-squared	0.240284	0.0692046	0.95	0.108113	0.367431	HDI	90
Treatment-INJ-LO	1	cauchy	0	0.707	1662.01	Bayes factors for linear models	7.41578	Bayesian R-squared	0.240284	0.0692046	0.95	0.108113	0.367431	HDI	90
Treatment-SUS-HI	0.52175	cauchy	0	0.707	1662.01	Bayes factors for linear models	7.41578	Bayesian R-squared	0.240284	0.0692046	0.95	0.108113	0.367431	HDI	90
Treatment-SUS-LO	0.8465	cauchy	0	0.707	1662.01	Bayes factors for linear models	7.41578	Bayesian R-squared	0.240284	0.0692046	0.95	0.108113	0.367431	HDI	90
sig2	1	cauchy	0	0.707	1662.01	Bayes factors for linear models	7.41578	Bayesian R-squared	0.240284	0.0692046	0.95	0.108113	0.367431	HDI	90
g_Treatment	1	cauchy	0	0.707	1662.01	Bayes factors for linear models	7.41578	Bayesian R-squared	0.240284	0.0692046	0.95	0.108113	0.367431	HDI	90
group1	group2	statistic	p.value	alternative	distribution	p.adjust.method	test
CON	INJ-HI	3.73429	0.597878	two.sided	q	Holm	Games-Howell
CON	INJ-LO	6.96302	0.00201023	two.sided	q	Holm	Games-Howell
CON	SUS-HI	3.6503	0.597878	two.sided	q	Holm	Games-Howell
CON	SUS-LO	2.82551	1	two.sided	q	Holm	Games-Howell
INJ-HI	INJ-LO	3.46076	0.636991	two.sided	q	Holm	Games-Howell
INJ-HI	SUS-HI	-0.416095	1	two.sided	q	Holm	Games-Howell
INJ-HI	SUS-LO	-1.5846	1	two.sided	q	Holm	Games-Howell
INJ-LO	SUS-HI	-4.17878	0.342492	two.sided	q	Holm	Games-Howell
INJ-LO	SUS-LO	-5.5863	0.0345171	two.sided	q	Holm	Games-Howell
SUS-HI	SUS-LO	-1.29161	1	two.sided	q	Holm	Games-Howell
