# Supplementary material for: Phage-induced disturbance of a marine sponge microbiome
Source: Environ Microbiome. 2024 Nov 26;19:97. doi: 10.1186/s40793-024-00637-7 (PMC11590407; doi:10.1186/s40793-024-00637-7)
Supplement: Supplementary file 13 — Additional file 13. Table S6 Results of the within-treatment repeated measures Friedman rank sum test and between-treatment Wilcoxon signed-rank test for effects of time and individual phage treatments on alpha diversity (Chao1 index). [file 40793_2024_637_MOESM13_ESM.xlsx]

## Sheet: Chao1_within-treat
CON
parameter1	parameter2	statistic	df.error	p.value	method	effectsize	estimate	conf.level	conf.low	conf.high	conf.method	conf.iterations	n.obs
Chao1	Time	4.33333	2	0.114559	Friedman rank sum test	Kendall's W	0.361111	0.95	0.25	1	percentile bootstrap	100	6
group1	group2	statistic	p.value	alternative	distribution	p.adjust.method	test
0	24	2.30783	0.131005	two.sided	t	Holm	Durbin-Conover
0	72	0.659381	0.524545	two.sided	t	Holm	Durbin-Conover
24	72	1.64845	0.260555	two.sided	t	Holm	Durbin-Conover
INJ-HI
parameter1	parameter2	statistic	df.error	p.value	method	effectsize	estimate	conf.level	conf.low	conf.high	conf.method	conf.iterations	n.obs
Chao1	Time	3	2	0.22313	Friedman rank sum test	Kendall's W	0.25	0.95	0.111111	1	percentile bootstrap	100	6
group1	group2	statistic	p.value	alternative	distribution	p.adjust.method	test
0	24	0.912871	0.765583	two.sided	t	Holm	Durbin-Conover
0	72	1.82574	0.293564	two.sided	t	Holm	Durbin-Conover
24	72	0.912871	0.765583	two.sided	t	Holm	Durbin-Conover
INJ-LO
parameter1	parameter2	statistic	df.error	p.value	method	effectsize	estimate	conf.level	conf.low	conf.high	conf.method	conf.iterations	n.obs
Chao1	Time	8.33333	2	0.015504	Friedman rank sum test	Kendall's W	0.694444	0.95	0.527778	1	percentile bootstrap	100	6
group1	group2	statistic	p.value	alternative	distribution	p.adjust.method	test
0	24	2.38366	0.076744	two.sided	t	Holm	Durbin-Conover
0	72	4.76731	0.00228	two.sided	t	Holm	Durbin-Conover
24	72	2.38366	0.076744	two.sided	t	Holm	Durbin-Conover
SUS-HI
parameter1	parameter2	statistic	df.error	p.value	method	effectsize	estimate	conf.level	conf.low	conf.high	conf.method	conf.iterations	n.obs
Chao1	Time	2.33333	2	0.311403	Friedman rank sum test	Kendall's W	0.194444	0.95	0.030756	1	percentile bootstrap	100	6
group1	group2	statistic	p.value	alternative	distribution	p.adjust.method	test
0	24	1.46805	0.518484	two.sided	t	Holm	Durbin-Conover
0	72	1.17444	0.534856	two.sided	t	Holm	Durbin-Conover
24	72	0.29361	0.775059	two.sided	t	Holm	Durbin-Conover
SUS-LO
parameter1	parameter2	statistic	df.error	p.value	method	effectsize	estimate	conf.level	conf.low	conf.high	conf.method	conf.iterations	n.obs
Chao1	Time	5.33333	2	0.069483	Friedman rank sum test	Kendall's W	0.444444	0.95	0	1	percentile bootstrap	100	6
group1	group2	statistic	p.value	alternative	distribution	p.adjust.method	test
0	24	1.41421	0.37534	two.sided	t	Holm	Durbin-Conover
0	72	2.82843	0.0537	two.sided	t	Holm	Durbin-Conover
24	72	1.41421	0.37534	two.sided	t	Holm	Durbin-Conover

## Sheet: Chao1_between-treat
0 h
parameter1	parameter2	statistic	df.error	p.value	method	effectsize	estimate	conf.level	conf.low	conf.high	conf.method	conf.iterations	n.obs
Chao1	Treatment	1.85376	4	0.762633	Kruskal-Wallis rank sum test	Epsilon2 (rank)	0.063923	0.95	0.046961	1	percentile bootstrap	100	30
group1	group2	statistic	p.value	alternative	distribution	p.adjust.method	test
CON	INJ-HI	0.360704	1	two.sided	z	Holm	Dunn
CON	INJ-LO	1.18049	1	two.sided	z	Holm	Dunn
CON	SUS-HI	0.032791	1	two.sided	z	Holm	Dunn
CON	SUS-LO	0.229539	1	two.sided	z	Holm	Dunn
INJ-HI	INJ-LO	0.819782	1	two.sided	z	Holm	Dunn
INJ-HI	SUS-HI	0.327913	1	two.sided	z	Holm	Dunn
INJ-HI	SUS-LO	0.131165	1	two.sided	z	Holm	Dunn
INJ-LO	SUS-HI	1.14769	1	two.sided	z	Holm	Dunn
INJ-LO	SUS-LO	0.950947	1	two.sided	z	Holm	Dunn
SUS-HI	SUS-LO	0.196748	1	two.sided	z	Holm	Dunn
24 h
parameter1	parameter2	statistic	df.error	p.value	method	effectsize	estimate	conf.level	conf.low	conf.high	conf.method	conf.iterations	n.obs
Chao1	Treatment	6.20645	4	0.184252	Kruskal-Wallis rank sum test	Epsilon2 (rank)	0.214016	0.95	0.117295	1	percentile bootstrap	100	30
group1	group2	statistic	p.value	alternative	distribution	p.adjust.method	test
CON	INJ-HI	1.31165	1	two.sided	z	Holm	Dunn
CON	INJ-LO	0.623035	1	two.sided	z	Holm	Dunn
CON	SUS-HI	2.19702	0.280193	two.sided	z	Holm	Dunn
CON	SUS-LO	1.77073	0.689451	two.sided	z	Holm	Dunn
INJ-HI	INJ-LO	0.688617	1	two.sided	z	Holm	Dunn
INJ-HI	SUS-HI	0.885365	1	two.sided	z	Holm	Dunn
INJ-HI	SUS-LO	0.459078	1	two.sided	z	Holm	Dunn
INJ-LO	SUS-HI	1.57398	0.923933	two.sided	z	Holm	Dunn
INJ-LO	SUS-LO	1.14769	1	two.sided	z	Holm	Dunn
SUS-HI	SUS-LO	0.426287	1	two.sided	z	Holm	Dunn
72 h
parameter1	parameter2	statistic	df.error	p.value	method	effectsize	estimate	conf.level	conf.low	conf.high	conf.method	conf.iterations	n.obs
Chao1	Treatment	7.31183	4	0.120299	Kruskal-Wallis rank sum test	Epsilon2 (rank)	0.252132	0.95	0.171434	1	percentile bootstrap	100	30
group1	group2	statistic	p.value	alternative	distribution	p.adjust.method	test
CON	INJ-HI	1.5084	0.920166	two.sided	z	Holm	Dunn
CON	INJ-LO	2.09864	0.358484	two.sided	z	Holm	Dunn
CON	SUS-HI	0.065583	1	two.sided	z	Holm	Dunn
CON	SUS-LO	0.26233	1	two.sided	z	Holm	Dunn
INJ-HI	INJ-LO	0.590243	1	two.sided	z	Holm	Dunn
INJ-HI	SUS-HI	1.44282	0.920166	two.sided	z	Holm	Dunn
INJ-HI	SUS-LO	1.24607	1	two.sided	z	Holm	Dunn
INJ-LO	SUS-HI	2.03306	0.378418	two.sided	z	Holm	Dunn
INJ-LO	SUS-LO	1.83631	0.530492	two.sided	z	Holm	Dunn
SUS-HI	SUS-LO	0.196748	1	two.sided	z	Holm	Dunn
