# Supplementary material for: Phage-induced disturbance of a marine sponge microbiome
Source: Environ Microbiome. 2024 Nov 26;19:97. doi: 10.1186/s40793-024-00637-7 (PMC11590407; doi:10.1186/s40793-024-00637-7)
Supplement: Supplementary file 14 — Additional file 14. Table S7 Results of the within-treatment repeated measures Friedman rank sum test and between-treatment Kruskal–Wallis one-way ANOVA test for effects of time and grouped phage treatments on alpha diversity measures (Count, Chao1, Shannon). [file 40793_2024_637_MOESM14_ESM.xlsx]

## Sheet: Observed count
CON
parameter1	parameter2	statistic	df.error	p.value	method	effectsize	estimate	conf.level	conf.low	conf.high	conf.method	conf.iterations	n.obs
Observed_value	Time	5.33333	2	0.069483	Friedman rank sum test	Kendall's W	0.444444	0.95	0.333333	1	percentile bootstrap	100	6
group1	group2	statistic	p.value	alternative	distribution	p.adjust.method	test
0	24	2.82843	0.0537	two.sided	t	Holm	Durbin-Conover
0	72	1.41421	0.37534	two.sided	t	Holm	Durbin-Conover
24	72	1.41421	0.37534	two.sided	t	Holm	Durbin-Conover
PHI
parameter1	parameter2	statistic	df.error	p.value	method	effectsize	estimate	conf.level	conf.low	conf.high	conf.method	conf.iterations	n.obs
Observed_value	Time	13	2	0.001503	Friedman rank sum test	Kendall's W	0.270833	0.95	0.086466	1	percentile bootstrap	100	24
group1	group2	statistic	p.value	alternative	distribution	p.adjust.method	test
0	24	2.97849	0.009223	two.sided	t	Holm	Durbin-Conover
0	72	3.97133	0.000748	two.sided	t	Holm	Durbin-Conover
24	72	0.992831	0.325986	two.sided	t	Holm	Durbin-Conover
0 h
parameter1	parameter2	statistic	p.value	method	alternative	effectsize	estimate	conf.level	conf.low	conf.high	conf.method	n.obs
Observed_value	CON-PHI	88	0.421555	Wilcoxon rank sum test	two.sided	r (rank biserial)	0.222222	0.95	-0.29043	0.635761	normal	30
24 h
parameter1	parameter2	statistic	p.value	method	alternative	effectsize	estimate	conf.level	conf.low	conf.high	conf.method	n.obs
Observed_value	CON-PHI	39	0.091835	Wilcoxon rank sum test	two.sided	r (rank biserial)	-0.45833	0.95	-0.76996	0.029825	normal	30
72 h
parameter1	parameter2	statistic	p.value	method	alternative	effectsize	estimate	conf.level	conf.low	conf.high	conf.method	n.obs
Observed_value	CON-PHI	96	0.222756	Wilcoxon rank sum test	two.sided	r (rank biserial)	0.333333	0.95	-0.17659	0.70219	normal	30

## Sheet: Chao1 index
CON
parameter1	parameter2	statistic	df.error	p.value	method	effectsize	estimate	conf.level	conf.low	conf.high	conf.method	conf.iterations	n.obs
Chao1_value	Time	4.33333	2	0.114559	Friedman rank sum test	Kendall's W	0.361111	0.95	0.25	1	percentile bootstrap	100	6
group1	group2	statistic	p.value	alternative	distribution	p.adjust.method	test
0	24	2.30783	0.131005	two.sided	t	Holm	Durbin-Conover
0	72	0.659381	0.524545	two.sided	t	Holm	Durbin-Conover
24	72	1.64845	0.260555	two.sided	t	Holm	Durbin-Conover
PHI
parameter1	parameter2	statistic	df.error	p.value	method	effectsize	estimate	conf.level	conf.low	conf.high	conf.method	conf.iterations	n.obs
Chao1_value	Time	14.5833	2	0.000681	Friedman rank sum test	Kendall's W	0.303819	0.95	0.117064	1	percentile bootstrap	100	24
group1	group2	statistic	p.value	alternative	distribution	p.adjust.method	test
0	24	3.38693	0.002913	two.sided	t	Holm	Durbin-Conover
0	72	4.23367	0.000326	two.sided	t	Holm	Durbin-Conover
24	72	0.846734	0.401527	two.sided	t	Holm	Durbin-Conover
0 h
parameter1	parameter2	statistic	p.value	method	alternative	effectsize	estimate	conf.level	conf.low	conf.high	conf.method	n.obs
Chao1_value	CON-PHI	83	0.586167	Wilcoxon rank sum test	two.sided	r (rank biserial)	0.152778	0.95	-0.35491	0.59088	normal	30
24 h
parameter1	parameter2	statistic	p.value	method	alternative	effectsize	estimate	conf.level	conf.low	conf.high	conf.method	n.obs
Chao1_value	CON-PHI	36	0.065682	Wilcoxon rank sum test	two.sided	r (rank biserial)	-0.5	0.95	-0.79109	-0.02427	normal	30
72 h
parameter1	parameter2	statistic	p.value	method	alternative	effectsize	estimate	conf.level	conf.low	conf.high	conf.method	n.obs
Chao1_value	CON-PHI	96	0.223065	Wilcoxon rank sum test	two.sided	r (rank biserial)	0.333333	0.95	-0.17659	0.70219	normal	30

## Sheet: Shannons index
CON
parameter1	parameter2	statistic	df.error	p.value	method	effectsize	estimate	conf.level	conf.low	conf.high	conf.method	conf.iterations	n.obs
Shannon_value	Time	5.33333	2	0.069483	Friedman rank sum test	Kendall's W	0.444444	0.95	0.333333	1	percentile bootstrap	100	6
group1	group2	statistic	p.value	alternative	distribution	p.adjust.method	test
0	24	2.82843	0.0537	two.sided	t	Holm	Durbin-Conover
0	72	1.41421	0.37534	two.sided	t	Holm	Durbin-Conover
24	72	1.41421	0.37534	two.sided	t	Holm	Durbin-Conover
PHI
parameter1	parameter2	statistic	df.error	p.value	method	effectsize	estimate	conf.level	conf.low	conf.high	conf.method	conf.iterations	n.obs
Shannon_value	TimeCode	16.3333	2	0.000284	Friedman rank sum test	Kendall's W	0.340278	0.95	0.159568	1	percentile bootstrap	100	24
group1	group2	statistic	p.value	alternative	distribution	p.adjust.method	test
0	24	4.52304	0.000128	two.sided	t	Holm	Durbin-Conover
0	72	3.82719	0.000779	two.sided	t	Holm	Durbin-Conover
24	72	0.695852	0.490022	two.sided	t	Holm	Durbin-Conover
0 h
parameter1	parameter2	statistic	p.value	method	alternative	effectsize	estimate	conf.level	conf.low	conf.high	conf.method	n.obs
Shannon_value	CON-PHI	72	1	Wilcoxon rank sum test	two.sided	r (rank biserial)	0	0.95	-0.48158	0.481576	normal	30
24 h
parameter1	parameter2	statistic	p.value	method	alternative	effectsize	estimate	conf.level	conf.low	conf.high	conf.method	n.obs
Shannon_value	CON-PHI	48	0.223065	Wilcoxon rank sum test	two.sided	r (rank biserial)	-0.33333	0.95	-0.70219	0.176589	normal	30
72 h
parameter1	parameter2	statistic	p.value	method	alternative	effectsize	estimate	conf.level	conf.low	conf.high	conf.method	n.obs
Shannon_value	CON-PHI	70	0.93801	Wilcoxon rank sum test	two.sided	r (rank biserial)	-0.02778	0.95	-0.50263	0.459951	normal	30
	1
	2
	3
	Showing 1 to 3 of 3 entries, 9 total columns
