# Supplementary material for: Phage-induced disturbance of a marine sponge microbiome
Source: Environ Microbiome. 2024 Nov 26;19:97. doi: 10.1186/s40793-024-00637-7 (PMC11590407; doi:10.1186/s40793-024-00637-7)
Supplement: Supplementary file 15 — Additional file 15. Table S8 Taxonomic relative abundance table for control and grouped phage treatments at 0, 24, and 72 h at the family and genus level. [file 40793_2024_637_MOESM15_ESM.xlsx]

## Sheet: family
	0 h		24 h		72 h
	CON	PHI	CON	PHI	CON	PHI
NA	0.062765	0.0693561	0.0751524	0.0638911	0.0554452	0.0578547
o__Alteromonadales_f__Colwelliaceae	0.0173225	0.01719	0.00165607	0.00646694	0.0338169	0.0445399
o__Alteromonadales_f__Pseudoalteromonadaceae	3.31214e-05	0	0.000331214	0.000281532	0.0100026	0.0328315
o__Alteromonadales_f__Shewanellaceae	0.0049682	0.0102262	0.0179849	0.0182167	0.0187798	0.0435794
o__Burkholderiales_f__Methylophilaceae	0.0460056	0.0477113	0.0217276	0.0269442	0.00761791	0.00458731
o__Burkholderiales_f__Nitrosomonadaceae	0.0072867	0.0102925	0.00698861	0.0109135	0.0143415	0.00301404
o__Cytophagales_f__Cyclobacteriaceae	0.0112613	0.0161549	0.0217276	0.0193015	0.0185148	0.0197486
o__Flavobacteriales_f__Flavobacteriaceae	0.147556	0.124222	0.0925079	0.0934767	0.0865461	0.065307
o__HOC36_f__HOC36	0.00844595	0.00795741	0.00983704	0.00706313	0.00298092	0.00204524
o__Methylacidiphilales_f__Methylacidiphilaceae	0.00490196	0.00411533	0.00741918	0.005937	0.00334526	0.00239302
o__Methylococcales_f__Methylomonadaceae	0.00172231	0.00412361	0.00513381	0.00442998	0.00602809	0.00184652
o__Nitrospirales_f__Nitrospiraceae	0.00828034	0.0132899	0.00970456	0.0142339	0.0217276	0.0033287
o__Oceanospirillales_f__Pseudohongiellaceae	0.0120231	0.0141594	0.0018548	0.00371787	0.000794913	0.000331214
o__PeM15_f__PeM15	0.0555114	0.0458896	0.0583598	0.0579624	0.0252054	0.0175957
o__Rhodobacterales_f__Rhodobacteraceae	0.462573	0.469023	0.556373	0.548821	0.548589	0.433583
o__SAR86_clade_f__SAR86_clade	0.00914149	0.00827206	0.00112613	0.00223569	0.000231849	0.000223569
o__Spirochaetales_f__Spirochaetaceae	0.0108969	0.00890136	0.00993641	0.0130167	0.00678988	0.00905869
o__Thiomicrospirales_f__Thioglobaceae	0.00934022	0.011609	0.000662427	0.00203696	0	4.14017e-05
o__Thiotrichales_f__Thiotrichaceae	0.000231849	0.0009688	0.00642554	0.00946443	0.000794913	0.0389342
o__Vibrionales_f__Vibrionaceae	0.00049682	0	0.000927398	0.00531598	0.0312666	0.154395
Others	0.119237	0.116537	0.094164	0.0862729	0.107181	0.0647605

## Sheet: genus
	0 h		24 h		72 h
	CON	PHI	CON	PHI	CON	PHI
f__Colwelliaceae_g__Colwellia	0.0171569	0.0169333	0.00162295	0.00594528	0.0298092	0.0427928
f__Cyclobacteriaceae	0.00731982	0.0114848	0.0153352	0.0134887	0.00960519	0.00659115
f__Cyclobacteriaceae_g__Cyclobacteriaceae	0.00145734	0.00217773	0.00619369	0.00490196	0.00394144	0.0104995
f__Flavobacteriaceae	0.0186142	0.0131492	0.00957207	0.019848	0.015567	0.0176288
f__Flavobacteriaceae_g__Aquimarina	0.0173556	0.0059784	0.0224563	0.0220671	0.0407393	0.0286086
f__Flavobacteriaceae_g__Maribacter	0.00162295	0.00255034	0.00261659	0.0038752	0.00890964	0.00341978
f__Flavobacteriaceae_g__NS3a_marine_group	0.0196741	0.0168174	0.00251722	0.00437202	0.000364335	0.000505101
f__Flavobacteriaceae_g__NS4_marine_group	0.0130829	0.0131161	0.00162295	0.00370959	0.000463699	0.000372615
f__Flavobacteriaceae_g__NS5_marine_group	0.0489534	0.0484814	0.00897589	0.0178607	0.00112613	0.00231021
f__Flavobacteriaceae_g__Polaribacter	0.0049682	0.00293952	0.0358704	0.00197072	0.0015567	0.000753511
f__Flavobacteriaceae_g__uncultured	0.0119237	0.0113855	0.00384208	0.00564719	0.00255034	0.00127517
f__HOC36_g__HOC36	0.00844595	0.00795741	0.00983704	0.00706313	0.00298092	0.00204524
f__Methylacidiphilaceae_g__uncultured	0.00490196	0.00411533	0.00741918	0.005937	0.00334526	0.00239302
f__Methylophilaceae_g__OM43_clade	0.0441176	0.0455667	0.0200384	0.0224894	0.00228537	0.00301404
f__Nitrosomonadaceae_g__Nitrosomonas	0.0058956	0.00812301	0.00642554	0.00945615	0.0125861	0.00279047
f__Nitrospiraceae_g__Nitrospira	0.00828034	0.0132899	0.00970456	0.0142339	0.0217276	0.0033287
f__PeM15_g__PeM15	0.0555114	0.0458896	0.0583598	0.0579624	0.0252054	0.0175957
f__Pseudoalteromonadaceae_g__Pseudoalteromonas	3.31214e-05	0	0.000331214	0.000281532	0.0100026	0.0328315
f__Pseudohongiellaceae_g__Pseudohongiella	0.0120231	0.0141594	0.0018548	0.00371787	0.000794913	0.000331214
f__Rhodobacteraceae	0.00533254	0.00508413	0.001093	0.00518349	0.00927398	0.00495164
f__Rhodobacteraceae_g__Ca.Halichondribacter	0.435513	0.434743	0.545608	0.531739	0.525172	0.422802
f__Rhodobacteraceae_g__Planktomarina	0.0130829	0.0181753	0.00129173	0.00338666	9.93641e-05	0.000397456
f__SAR86_clade_g__SAR86_clade	0.00914149	0.00827206	0.00112613	0.00223569	0.000231849	0.000223569
f__Shewanellaceae_g__Shewanella	0.0049682	0.0102262	0.0179849	0.0182167	0.0187798	0.0434552
f__Spirochaetaceae_g__uncultured	0.0108307	0.00885168	0.00993641	0.0130167	0.00678988	0.00905869
f__Thiotrichaceae_g__uncultured	0.000231849	0.000885996	0.00642554	0.00944787	0.000264971	0.0387768
f__uncultured_g__uncultured	0.00887652	0.0100109	0.00357711	0.00564719	0.00231849	0.00153186
f__Vibrionaceae_g__Photobacterium	0	0	0	0.000587904	0.000529942	0.0179435
f__Vibrionaceae_g__Vibrio	0.000198728	0	0.000463699	0.00472807	0.0307366	0.131061
NA	0.0672695	0.0728753	0.0779346	0.0668223	0.0600821	0.0612083
Others	0.143217	0.146761	0.109963	0.114161	0.15216	0.0895022
