# Supplementary material for: Phage-induced disturbance of a marine sponge microbiome
Source: Environ Microbiome. 2024 Nov 26;19:97. doi: 10.1186/s40793-024-00637-7 (PMC11590407; doi:10.1186/s40793-024-00637-7)
Supplement: Supplementary file 16 — Additional file 16. Table S9 Results of a PERMANOVA on beta diversity (Jensen﻿–Shannon dissimilarity) for control and individual phage treatments at 0, 24, and 72 h. [file 40793_2024_637_MOESM16_ESM.xlsx]

## Sheet: Jensen-Shannon
Group 1	Group 2	Sample size	Permutations	pseudo-F	p-value	q-value
CON_0H	CON_24H	12	999	2.6077	0.003	0.00875
CON_0H	CON_72H	12	999	4.59805	0.003	0.00875
CON_24H	CON_72H	12	999	1.70281	0.008	0.0137705
CON_0H	INJ-HI_0H	12	999	0.828827	0.853	0.963065
CON_0H	INJ-LO_0H	12	999	0.861164	0.721	0.870172
CON_0H	SUS-HI_0H	12	999	0.698648	0.938	0.994471
CON_0H	SUS-LO_0H	12	999	0.790973	0.823	0.949615
CON_24H	INJ-HI_24H	12	999	0.762585	0.902	0.9675
CON_24H	INJ-LO_24H	12	999	0.864387	0.817	0.949615
CON_24H	SUS-HI_24H	12	999	0.825341	0.869	0.9675
CON_24H	SUS-LO_24H	12	999	0.702878	0.985	0.994471
CON_72H	INJ-HI_72H	12	999	1.78934	0.002	0.00875
CON_72H	INJ-LO_72H	12	999	1.88274	0.006	0.0110526
CON_72H	SUS-HI_72H	12	999	1.59711	0.016	0.0254545
CON_72H	SUS-LO_72H	12	999	1.30178	0.08	0.109091
INJ-HI_0H	INJ-HI_24H	12	999	2.34859	0.004	0.00976744
INJ-HI_0H	INJ-HI_72H	12	999	7.21955	0.002	0.00875
INJ-HI_24H	INJ-HI_72H	12	999	3.31484	0.003	0.00875
INJ-HI_0H	INJ-LO_0H	12	999	0.910887	0.571	0.740185
INJ-HI_0H	SUS-HI_0H	12	999	0.810178	0.775	0.914326
INJ-HI_0H	SUS-LO_0H	12	999	0.868061	0.698	0.868412
INJ-LO_0H	SUS-HI_0H	12	999	0.611778	0.985	0.994471
INJ-LO_0H	SUS-LO_0H	12	999	0.697494	0.955	0.994471
SUS-HI_0H	SUS-LO_0H	12	999	0.650403	0.982	0.994471
INJ-LO_0H	INJ-LO_24H	12	999	1.40018	0.065	0.0922297
INJ-LO_0H	INJ-LO_72H	12	999	4.51176	0.005	0.0109375
INJ-LO_24H	INJ-LO_72H	12	999	3.22171	0.004	0.00976744
INJ-HI_24H	INJ-LO_24H	12	999	0.711432	0.96	0.994471
INJ-HI_24H	SUS-HI_24H	12	999	0.668732	0.996	0.996
INJ-HI_24H	SUS-LO_24H	12	999	0.70699	0.881	0.9675
INJ-LO_24H	SUS-HI_24H	12	999	0.931747	0.602	0.770854
INJ-LO_24H	SUS-LO_24H	12	999	0.720308	0.903	0.9675
SUS-HI_24H	SUS-LO_24H	12	999	0.761251	0.899	0.9675
INJ-HI_72H	INJ-LO_72H	12	999	0.818684	0.629	0.795723
INJ-HI_72H	SUS-HI_72H	12	999	0.866329	0.736	0.878182
INJ-HI_72H	SUS-LO_72H	12	999	0.890501	0.703	0.868412
INJ-LO_72H	SUS-HI_72H	12	999	1.07219	0.397	0.521062
INJ-LO_72H	SUS-LO_72H	12	999	0.735176	0.843	0.96212
SUS-HI_72H	SUS-LO_72H	12	999	0.879495	0.714	0.870172
SUS-HI_0H	SUS-HI_24H	12	999	1.92983	0.04	0.0583333
SUS-HI_0H	SUS-HI_72H	12	999	5.66791	0.001	0.00875
SUS-HI_24H	SUS-HI_72H	12	999	3.45917	0.006	0.0110526
SUS-LO_0H	SUS-LO_24H	12	999	1.78765	0.034	0.0502817
SUS-LO_0H	SUS-LO_72H	12	999	4.68769	0.005	0.0109375
SUS-LO_24H	SUS-LO_72H	12	999	2.95048	0.003	0.00875
