# Supplementary material for: Phage-induced disturbance of a marine sponge microbiome
Source: Environ Microbiome. 2024 Nov 26;19:97. doi: 10.1186/s40793-024-00637-7 (PMC11590407; doi:10.1186/s40793-024-00637-7)
Supplement: Supplementary file 17 — Additional file 17. Table S10 Results of a PERMANOVA on beta diversity measures (Bray–Curtis, Jensen﻿–Shannon, Jaccard, weighted and unweighted Unifrac distances) for control and grouped phage treatments at 0, 24, and 72 h. [file 40793_2024_637_MOESM17_ESM.xlsx]

## Sheet: Bray-Curtis
Pair	F-value	R-squared	P-value	FDR	NO SINGLETONS
0H_CON vs 24H_CON	4.5904	0.31462	0.003	0.0045
0H_CON vs 72H_CON	10.315	0.50775	0.007	0.0095455
24H_CON vs 72H_CON	1.7506	0.14898	0.058	0.066923
0H_PHI vs 24H_PHI	12.711	0.2165	0.001	0.0021429
0H_PHI vs 72H_PHI	33.157	0.41888	0.001	0.0021429
24H_PHI vs 72H_PHI	20.014	0.30317	0.001	0.0021429
0H_CON vs 0H_PHI	0.56764	0.01987	0.701	0.701
24H_CON vs 24H_PHI	0.71493	0.024898	0.652	0.69857
72H_CON vs 72H_PHI	3.9428	0.12343	0.009	0.01125
Pair	F-value	R-squared	P-value	FDR	ALL SINGLETONS
0H_CON vs 24H_CON	3.4244	0.25509	0.004	0.0066667
0H_CON vs 72H_CON	5.6792	0.36221	0.007	0.0095455
24H_CON vs 72H_CON	1.5864	0.13692	0.081	0.093462
0H_PHI vs 72H_PHI	24.294	0.34561	0.001	0.0021429
0H_PHI vs 24H_PHI	8.8592	0.16149	0.001	0.0021429
24H_PHI vs 72H_PHI	15.143	0.24766	0.001	0.0021429
0H_CON vs 0H_PHI	0.57128	0.019995	0.878	0.878
24H_CON vs 24H_PHI	0.6446	0.022504	0.847	0.878
72H_CON vs 72H_PHI	2.8087	0.091166	0.013	0.01625

## Sheet: Jensen-Shannon
Pair	F-value	R-squared	P-value	FDR	NO SINGLETONS
0H_CON vs 24H_CON	6.2106	0.38312	0.003	0.0045
0H_CON vs 72H_CON	21.825	0.68578	0.007	0.0095455
24H_CON vs 72H_CON	2.663	0.2103	0.03	0.034615
0H_PHI vs 24H_PHI	18.169	0.28314	0.001	0.0016667
0H_PHI vs 72H_PHI	82.76	0.64275	0.001	0.0016667
24H_PHI vs 72H_PHI	39.686	0.46315	0.001	0.0016667
0H_CON vs 0H_PHI	0.53693	0.018815	0.654	0.654
24H_CON vs 24H_PHI	0.98083	0.033844	0.393	0.42107
72H_CON vs 72H_PHI	5.0229	0.1521	0.009	0.01125
Pair	F-value	R-squared	P-value	FDR	ALL SINGLETONS
0H_CON vs 24H_CON	4.247	0.2981	0.003	0.0040909
0H_CON vs 72H_CON	9.2605	0.4808	0.007	0.00875
24H_CON vs 72H_CON	2.1783	0.17887	0.016	0.018462
0H_PHI vs 24H_PHI	10.398	0.18438	0.001	0.001875
0H_PHI vs 72H_PHI	48.116	0.51124	0.001	0.001875
24H_PHI vs 72H_PHI	24.022	0.34307	0.001	0.001875
0H_CON vs 0H_PHI	0.60771	0.021243	0.794	0.794
24H_CON vs 24H_PHI	0.83542	0.028972	0.553	0.5925
72H_CON vs 72H_PHI	3.7851	0.11909	0.003	0.0040909

## Sheet: Jaccard
Pair	F-value	R-squared	P-value	FDR	NO SINGLETONS
0H_CON vs 24H_CON	4.0048	0.28596	0.003	0.0040909
0H_CON vs 72H_CON	7.3734	0.42441	0.007	0.00875
24H_CON vs 72H_CON	1.7818	0.15123	0.029	0.033462
0H_PHI vs 24H_PHI	9.9866	0.17837	0.001	0.0021429
0H_PHI vs 72H_PHI	23.14	0.33468	0.001	0.0021429
24H_PHI vs 72H_PHI	14.304	0.2372	0.001	0.0021429
0H_CON vs 0H_PHI	0.7072	0.024635	0.639	0.662
24H_CON vs 24H_PHI	0.76492	0.026592	0.662	0.662
72H_CON vs 72H_PHI	3.1187	0.10022	0.003	0.0040909
Pair	F-value	R-squared	P-value	FDR	ALL SINGLETONS
0H_CON vs 24H_CON	2.9853	0.2299	0.004	0.006
0H_CON vs 72H_CON	4.2202	0.29677	0.007	0.0095455
24H_CON vs 72H_CON	1.549	0.13412	0.061	0.070385
0H_PHI vs 24H_PHI	6.9417	0.13112	0.001	0.001875
0H_PHI vs 72H_PHI	16.258	0.26114	0.001	0.001875
24H_PHI vs 72H_PHI	10.491	0.18571	0.001	0.001875
0H_CON vs 0H_PHI	0.67805	0.023643	0.876	0.876
24H_CON vs 24H_PHI	0.71079	0.024757	0.863	0.876
72H_CON vs 72H_PHI	2.1879	0.072477	0.011	0.01375

## Sheet: Unweighted-Unifrac
Pair	F-value	R-squared	P-value	FDR	NO SINGLETONS
0H_CON vs 24H_CON	4.1914	0.29535	0.003	0.0045
0H_CON vs 72H_CON	10.528	0.51285	0.007	0.0095455
24H_CON vs 72H_CON	3.4438	0.25616	0.013	0.01625
0H_PHI vs 24H_PHI	6.7185	0.12744	0.001	0.001875
0H_PHI vs 72H_PHI	31.899	0.40949	0.001	0.001875
24H_PHI vs 72H_PHI	14.877	0.24438	0.001	0.001875
0H_CON vs 0H_PHI	0.56927	0.019926	0.878	0.878
24H_CON vs 24H_PHI	1.2206	0.041772	0.206	0.23769
72H_CON vs 72H_PHI	0.94122	0.032522	0.507	0.54321
Pair	F-value	R-squared	P-value	FDR	ALL SINGLETONS
0H_CON vs 24H_CON	2.8046	0.21903	0.003	0.005
0H_CON vs 72H_CON	2.8736	0.22322	0.007	0.0095455
24H_CON vs 72H_CON	1.1557	0.10359	0.257	0.29654
0H_PHI vs 24H_PHI	3.5732	0.07208	0.001	0.001875
0H_PHI vs 72H_PHI	8.0254	0.14855	0.001	0.001875
24H_PHI vs 72H_PHI	5.6169	0.10882	0.001	0.001875
0H_CON vs 0H_PHI	0.56927	0.019926	0.878	0.878
24H_CON vs 24H_PHI	2.0614	0.068572	0.004	0.006
72H_CON vs 72H_PHI	1.1058	0.037993	0.305	0.32679

## Sheet: Weighted-Unifrac
Pair	F-value	R-squared	P-value	FDR	NO SINGLETONS
0H_CON vs 24H_CON	2.644	0.20911	0.056	0.07375
0H_CON vs 72H_CON	4.9167	0.32961	0.007	0.0175
24H_CON vs 72H_CON	1.1875	0.10615	0.284	0.32769
0H_PHI vs 24H_PHI	6.6459	0.12624	0.003	0.01125
0H_PHI vs 72H_PHI	21.95	0.32303	0.001	0.005
24H_PHI vs 72H_PHI	14.91	0.24479	0.001	0.005
0H_CON vs 0H_PHI	0.55944	0.019588	0.626	0.67071
24H_CON vs 24H_PHI	0.53892	0.018884	0.734	0.734
72H_CON vs 72H_PHI	2.7288	0.088802	0.036	0.054
Pair	F-value	R-squared	P-value	FDR	ALL SINGLETONS
0H_CON vs 24H_CON	3.7563	0.27306	0.005	0.0075
0H_CON vs 72H_CON	6.6208	0.39834	0.007	0.0095455
24H_CON vs 72H_CON	1.3624	0.11991	0.16	0.17143
0H_PHI vs 24H_PHI	10.307	0.18306	0.001	0.0021429
0H_PHI vs 72H_PHI	43.43	0.48563	0.001	0.0021429
24H_PHI vs 72H_PHI	19.482	0.29752	0.001	0.0021429
0H_CON vs 0H_PHI	0.9716	0.033536	0.413	0.413
24H_CON vs 24H_PHI	1.8653	0.062456	0.085	0.098077
72H_CON vs 72H_PHI	2.5911	0.0847	0.017	0.02125
