# Supplementary material for: Phage-induced disturbance of a marine sponge microbiome
Source: Environ Microbiome. 2024 Nov 26;19:97. doi: 10.1186/s40793-024-00637-7 (PMC11590407; doi:10.1186/s40793-024-00637-7)
Supplement: Supplementary file 18 — Additional file 18. Table S11 Results of a LDA effect size analysis on taxa at the genus and ASV level for control and grouped phage treatments at 0, 24, and 72 h. [file 40793_2024_637_MOESM18_ESM.xlsx]

## Sheet: genus
			0 h		24 h		72 h
	P-value	FDR	CON	PHI	CON	PHI	CON	PHI	LDAscore
g__Vibrio	1.2937e-14	1.9551e-12	1987.3	0	4637	47281	307370	1310600	5.82
g__Pseudoalteromonas	1.4509e-14	1.9551e-12	331.21	0	3312.1	2815.3	100030	328320	5.22
g__Pseudohongiella	1.7508e-14	1.9551e-12	120230	141590	18548	37179	7949.1	3312.1	4.84
g__NS5_marine_group	5.2371e-14	3.5133e-12	489530	484810	89759	178610	11261	23102	5.38
g__CL500_29_marine_group	5.2438e-14	3.5133e-12	11924	10847	993.64	910.84	331.21	0	3.78
g__Planktomarina	8.7208e-14	3.6518e-12	130830	181750	12917	33867	993.64	3974.6	4.96
g__NS4_marine_group	8.193e-14	3.6518e-12	130830	131160	16229	37096	4637	3726.2	4.8
g__SAR86_clade	7.7144e-14	3.6518e-12	91415	82721	11261	22357	2318.5	2235.7	4.65
g__NS3a_marine_group	1.408e-13	5.241e-12	196740	168170	25172	43720	3643.3	5051	4.98
g__Photobacterium	6.2111e-13	1.8916e-11	0	0	0	5879	5299.4	179430	4.95
g__OM60(NOR5)_clade	5.7327e-13	1.8916e-11	37758	31631	1656.1	7617.9	0	579.62	4.28
g__SUP05_cluster	7.2864e-13	2.0341e-11	62268	85039	5299.4	15484	0	248.41	4.63
g__Clade_III	1.1178e-12	2.8805e-11	28816	23516	2649.7	6375.9	0	496.82	4.16
g__ML602J_51	2.3929e-12	5.7258e-11	16561	16395	331.21	2732.5	0	0	3.92
g__NS11_12_marine_group	2.9184e-12	6.5178e-11	25172	20204	4637	4554.2	1324.9	331.21	4.09
g__OM43_clade	3.6519e-12	7.1963e-11	441180	455670	200380	224890	22854	30140	5.34
g__Colwellia	3.5417e-12	7.1963e-11	171570	169330	16229	59453	298090	427930	5.31
g__Clade_Ia	1.0638e-11	1.9798e-10	47695	37676	7286.7	12669	331.21	1242.1	4.37
g__Marinoscillum	2.3669e-11	4.1732e-10	20535	14822	0	2401.3	0	993.64	4.01
g__SAR116_clade	1.3951e-10	2.3368e-09	14573	19624	662.43	3063.7	331.21	662.43	3.98
g__Luminiphilus	1.5835e-10	2.526e-09	13249	7369.5	0	0	0	0	3.82
g__OM182_clade	2.2799e-10	3.4717e-09	19873	16312	993.64	4968.2	0	165.61	4
g__Lentimonas	2.5452e-10	3.7071e-09	16229	8942.8	331.21	1904.5	0	0	3.91
g__Clade_II	2.7524e-10	3.8419e-09	23185	12089	1656.1	2566.9	662.43	496.82	4.05
g__JGI_0000069_P22	9.4726e-10	1.2693e-08	9274	4802.6	662.43	3063.7	19873	56141	4.44
g__RS62_marine_group	1.6108e-09	2.0357e-08	20204	22026	0	5382.2	993.64	248.41	4.04
g__Aurantivirga	1.6407e-09	2.0357e-08	10599	12503	0	2484.1	0	910.84	3.8
g__Lentibacter	3.0269e-09	3.6215e-08	36102	34943	5630.6	11427	1987.3	2070.1	4.23
g__Ilumatobacter	3.5323e-09	4.0805e-08	21529	21280	5961.8	9439.6	4637	2318.5	3.98
g__Roseibacillus	8.3873e-09	9.3658e-08	8611.6	9356.8	331.21	2898.1	0	414.02	3.67
g__Moritella	1.698e-08	1.835e-07	0	0	0	0	0	29809	4.17
g__NS2b_marine_group	2.0132e-08	2.1075e-07	6955.5	4305.8	993.64	745.23	0	0	3.54
g__Candidatus_Endoecteinascidia	3.4592e-08	3.5116e-07	34446	37676	34115	24344	3643.3	3643.3	4.23
g__Candidatus_Aquiluna	4.5118e-08	4.4455e-07	11924	11344	0	4802.6	0	0	3.78
g__AEGEAN_169_marine_group	8.7005e-08	8.3276e-07	9605.2	6707.1	331.21	414.02	0	331.21	3.68
g__Polynucleobacter	1.0685e-07	9.943e-07	10268	10764	6293.1	4140.2	662.43	82.803	3.73
g__67_14	1.9557e-07	1.7707e-06	26497	26911	32128	31548	7949.1	4885.4	4.13
g__PeM15	2.0617e-07	1.8176e-06	555110	458900	583600	579620	252050	175960	5.31
g__Margulisbacteria	3.2819e-07	2.8191e-06	11592	19624	30140	17968	3974.6	1738.9	4.15
g__Polaribacter	3.6728e-07	3.076e-06	49682	29395	358700	19707	15567	7535.1	5.24
g__Babeliales	5.2567e-07	4.2951e-06	2318.5	2484.1	1324.9	0	0	0	3.09
g__Neptunomonas	1.264e-06	1.0082e-05	0	248.41	0	1242.1	40077	16561	4.3
g__CL500_3	4.4958e-06	3.5025e-05	9936.4	9025.6	6293.1	6127.5	662.43	0	3.7
g__Amphritea	4.6947e-06	3.5744e-05	3974.6	0	35109	7700.7	34446	27325	4.24
g__BD2_7	5.7472e-06	4.2784e-05	5299.4	4885.4	0	910.84	0	496.82	3.42
g__Tateyamaria	6.4174e-06	4.6736e-05	18548	9108.4	8280.3	12669	2649.7	910.84	3.95
g__Sneathiella	7.4301e-06	5.2959e-05	2318.5	0	0	0	0	248.41	3.06
g__hgcI_clade	9.8591e-06	6.8808e-05	4968.2	3229.3	0	1573.3	0	0	3.4
g__Clade_IV	1.0238e-05	6.9996e-05	1987.3	2152.9	0	248.41	0	0	3.03
g__EF100_94H03	1.3918e-05	9.3247e-05	3643.3	3974.6	0	1242.1	993.64	165.61	3.3
g__Mycobacterium	1.4602e-05	9.407e-05	36102	30223	37427	44548	19210	14408	4.18
g__Kapabacteriales	1.4547e-05	9.407e-05	2649.7	2070.1	0	248.41	331.21	0	3.12
g__Pacificibacter	2.9093e-05	0.00018389	7949.1	13331	1656.1	3974.6	2318.5	2484.1	3.77
g__Kordiimonas	3.1316e-05	0.00019074	7286.7	9191.2	1987.3	3063.7	8280.3	2484.1	3.56
g__Rubritalea	3.128e-05	0.00019074	2980.9	1987.3	662.43	165.61	0	0	3.17
g__Aliiroseovarius	3.8817e-05	0.00023221	0	0	19210	12089	2649.7	13414	3.98
g__TM7a	4.7067e-05	0.00027662	5961.8	2152.9	1324.9	828.03	331.21	0	3.47
g__OCS116_clade	7.1969e-05	0.00041568	1324.9	2318.5	0	248.41	0	0	3.06
g__Peredibacter	8.1037e-05	0.00046012	2318.5	2401.3	0	331.21	0	0	3.08
g__SS1_B_07_19	8.6004e-05	0.00048019	3643.3	6375.9	993.64	3063.7	331.21	579.62	3.48
g__Vicingus	9.9308e-05	0.00054538	5961.8	7286.7	331.21	828.03	993.64	579.62	3.54
g__Pseudorhodobacter	0.00011968	0.00064663	23185	41650	15236	17057	19542	11178	4.18
g__Shewanella	0.00012316	0.00065489	49682	102260	179850	182170	187800	434550	5.28
g__NS9_marine_group	0.00014464	0.00075708	2649.7	2649.7	662.43	331.21	331.21	82.803	3.11
g__Paraglaciecola	0.0005121	0.0026393	0	1573.3	0	3726.2	2649.7	10682	3.73
g__Crocinitomix	0.00053703	0.0027258	4305.8	7121.1	331.21	2484.1	1324.9	2649.7	3.53
g__NS7_marine_group	0.00058794	0.0029397	1656.1	745.23	0	0	0	0	2.92
g__Algoriphagus	0.00071129	0.0035042	662.43	910.84	0	82.803	0	0	2.66
g__Oleiphilus	0.000786	0.0038161	993.64	1656.1	0	0	0	0	2.92
g__Synechococcus_CC9902	0.00086057	0.0041184	4637	2484.1	662.43	1904.5	0	165.61	3.37
g__LD29	0.0014467	0.0068259	7617.9	2980.9	6955.5	8777.2	6955.5	2070.1	3.53
g__Oleispira	0.0015969	0.00743	331.21	165.61	1324.9	0	1987.3	910.84	3
g__Porticoccus	0.0017811	0.0081735	1987.3	3063.7	0	82.803	0	0	3.19
g__HTCC5015	0.0018701	0.0084658	0	0	98039	0	0	414.02	4.69
g__Conexibacter	0.0021933	0.0097874	2980.9	4802.6	4637	4719.8	1656.1	745.23	3.31
g__Schleiferia	0.0022204	0.0097874	0	0	0	165.61	1324.9	0	2.82
g__DEV007	0.0023857	0.010379	2318.5	2235.7	0	828.03	0	414.02	3.06
g__Ca.Halichondribacter	0.0024794	0.010475	4355100	4347400	5456100	5317400	5251700	4228000	5.79
g__Francisella	0.0025016	0.010475	1987.3	2898.1	4305.8	4140.2	1987.3	82.803	3.32
g__IMCC26256	0.0024582	0.010475	3643.3	2318.5	2980.9	2070.1	0	248.41	3.26
g__Roseobacter_clade_NAC11_7_lineage	0.0026279	0.010868	0	0	0	0	993.64	414.02	2.7
g__Diplorickettsiaceae	0.0029104	0.01189	16561	15650	33784	31631	35109	24344	3.99
g__Ga0077536	0.0033566	0.013548	0	5299.4	1987.3	2732.5	13580	993.64	3.83
g__Marinomonas	0.0035622	0.014206	0	414.02	0	165.61	331.21	5879	3.47
g__uncultured	0.0054499	0.021479	567040	504190	438530	511310	268610	639240	5.27
g__HOC36	0.0056078	0.021844	84459	79574	98370	70631	29809	20452	4.59
g__FS140_16B_02_marine_group	0.005788	0.022287	1324.9	496.82	331.21	82.803	0	0	2.82
g__Phycisphaera	0.0083581	0.031818	993.64	165.61	0	0	0	0	2.7
g__Thalassotalea	0.0096399	0.036285	1656.1	1573.3	331.21	5051	40077	16064	4.3
g__Ulvibacter	0.010832	0.040318	53325	37344	10599	31962	29147	25752	4.33
g__Ruegeria	0.011371	0.04186	0	0	28153	662.43	22854	496.82	4.15
g__Ketobacter	0.013348	0.048083	0	745.23	0	0	0	0	2.57
g__Flavimaricola	0.013315	0.048083	0	579.62	0	0	0	0	2.46
g__Fluviicola	0.013741	0.048972	1656.1	1904.5	0	579.62	0	828.03	2.98
g__Nocardia	0.01436	0.05064	3312.1	1076.4	993.64	1159.2	0	331.21	3.22
g__Neptuniibacter	0.015601	0.051774	4305.8	9770.8	331.21	3229.3	5630.6	7369.5	3.67
g__Bizionia	0.015609	0.051774	0	0	0	0	993.64	0	2.7
g__Gimesia	0.015609	0.051774	0	0	0	0	662.43	0	2.52
g__Robiginitalea	0.015609	0.051774	0	0	0	0	662.43	0	2.52
g__Ignavibacterium	0.015609	0.051774	0	0	0	0	331.21	0	2.22
g__Sumerlaea	0.015609	0.051774	0	0	0	0	331.21	0	2.22
g__Litoreibacter	0.016577	0.054444	0	0	0	828.03	4305.8	2898.1	3.33
g__C39	0.019357	0.062956	1656.1	82.803	0	248.41	0	0	2.92
g__Nitrosomonas	0.020926	0.066839	58956	81230	64255	94561	125860	27905	4.69
g__Suberitida	0.02095	0.066839	0	662.43	2649.7	0	1324.9	1242.1	3.12
g__Alkalimarinus	0.022031	0.069627	0	0	10599	0	662.43	0	3.72
g__Coxiella	0.022907	0.07172	993.64	2401.3	3312.1	2566.9	0	993.64	3.22
g__MWH_UniP1_aquatic_group	0.024393	0.075464	0	1324.9	662.43	0	0	0	2.82
g__SAR92_clade	0.024554	0.075464	331.21	745.23	0	0	0	0	2.57
g__BD2_11_terrestrial_group	0.025014	0.076179	662.43	1987.3	0	331.21	331.21	82.803	3
g__Pelagibius	0.026151	0.078923	0	2484.1	0	993.64	25503	4719.8	4.11
g__Blfdi19	0.027152	0.081214	662.43	828.03	0	82.803	0	0	2.62
g__Candidatus_Methylopumilus	0.029613	0.08779	662.43	1076.4	0	82.803	0	0	2.73
g__Candidatus_Rhabdochlamydia	0.033075	0.097193	0	496.82	1656.1	579.62	662.43	0	2.92
g__Kiloniella	0.041614	0.12122	3312.1	8942.8	662.43	37758	108640	15070	4.73
g__AT_s3_44	0.044395	0.12821	0	828.03	0	0	0	0	2.62
g__cvE6	0.055544	0.15904	0	3560.5	7617.9	6872.7	2980.9	1159.2	3.58
g__Marinicella	0.056277	0.15977	0	1490.5	0	1904.5	5630.6	3974.6	3.45
g__Aquimarina	0.05807	0.16347	173560	59784	224560	220670	407390	286090	5.24
g__UBA10353_marine_group	0.063891	0.17836	993.64	2401.3	0	2898.1	6293.1	1324.9	3.5
g__Truepera	0.066561	0.18428	1324.9	993.64	662.43	0	0	82.803	2.82
g__Sulfitobacter	0.067457	0.18523	0	3974.6	2649.7	7949.1	13911	6707.1	3.84
g__Pseudomonas	0.074516	0.20295	662.43	1242.1	0	1904.5	0	5133.8	3.41
g__Marinifilum	0.076231	0.20595	2649.7	0	0	82.803	0	11178	3.75
g__Formosa	0.079907	0.21415	15567	6955.5	2318.5	4885.4	24179	9605.2	4.04
g__LS_NOB	0.084048	0.22346	0	579.62	0	1076.4	0	0	2.73
g__Sulfurimonas	0.084795	0.22367	662.43	1573.3	0	82.803	0	82.803	2.9
g__Nitrospira	0.086495	0.22597	82803	132900	97046	142340	217280	33287	4.96
g__Aliikangiella	0.087014	0.22597	34115	12089	13580	32542	49351	4057.4	4.36
g__Methylotenera	0.12248	0.31563	18217	20370	16892	44465	53325	15733	4.27
g__SM1A02	0.12343	0.31565	662.43	1656.1	0	331.21	331.21	165.61	2.92
g__Halodesulfovibrio	0.13351	0.32799	331.21	0	11261	165.61	0	0	3.75
g__Aliivibrio	0.13375	0.32799	0	0	0	0	0	3312.1	3.22
g__Altererythrobacter	0.13402	0.32799	0	745.23	0	579.62	0	2318.5	3.06
g__Caedibacter_taeniospiralis_group	0.13413	0.32799	993.64	414.02	0	662.43	0	0	2.7
g__Pseudovibrio	0.13375	0.32799	0	0	0	0	0	828.03	2.62
g__Zixibacteria	0.13372	0.32799	0	414.02	0	0	0	0	2.32
g__Ekhidna	0.1371	0.33152	0	1573.3	0	1738.9	30803	248.41	4.19
g__OM190	0.13854	0.33152	5299.4	17306	3312.1	12089	18217	7121.1	3.87
g__Methyloprofundus	0.1377	0.33152	662.43	165.61	0	0	331.21	0	2.52
g__Cellulophaga	0.14769	0.34919	1324.9	4719.8	331.21	4305.8	10599	13166	3.81
g__Cyanobium_PCC_6307	0.14906	0.34919	2980.9	3394.9	662.43	3974.6	4305.8	1159.2	3.26
g__UBA12409	0.14895	0.34919	662.43	1490.5	1656.1	2566.9	662.43	331.21	3.05
g__Enterovibrio	0.15224	0.35417	2980.9	0	4637	0	0	50593	4.4
g__Candidatus_Entotheonella	0.15463	0.35724	1324.9	3809	0	6044.6	0	579.62	3.48
g__Candidatus_Tenderia	0.17089	0.39211	662.43	1324.9	0	1821.7	7949.1	82.803	3.6
g__Cyclobacteriaceae	0.17829	0.39518	14573	21777	61937	49020	39414	104990	4.66
g__Kangiella	0.18166	0.39518	1656.1	3146.5	8280.3	5961.8	13249	3726.2	3.76
g__Clostridia_vadinBB60_group	0.18061	0.39518	0	0	8611.6	248.41	0	0	3.63
g__Escherichia_Shigella	0.18061	0.39518	0	0	1987.3	0	0	248.41	3
g__Roseobacter	0.18061	0.39518	0	0	0	0	1656.1	248.41	2.92
g__Roseivirga	0.18061	0.39518	0	0	0	0	1324.9	82.803	2.82
g__Salinirepens	0.18061	0.39518	1324.9	0	0	0	0	165.61	2.82
g__Marinimicrobia_(SAR406_clade)	0.17492	0.39518	331.21	828.03	0	82.803	0	0	2.62
g__Arcobacter	0.18869	0.40262	1324.9	0	0	331.21	0	0	2.82
g__Spirochaeta_2	0.18869	0.40262	662.43	165.61	0	0	0	0	2.52
g__Aquicella	0.18869	0.40262	0	0	0	82.803	331.21	0	2.22
g__Legionella	0.19022	0.40332	1324.9	745.23	1324.9	2070.1	2318.5	496.82	2.96
g__GKS98_freshwater_group	0.19705	0.40499	0	0	0	248.41	662.43	0	2.52
g__TRA3_20	0.19705	0.40499	331.21	165.61	0	0	0	0	2.22
g__Bernardetia	0.19705	0.40499	0	165.61	0	0	331.21	0	2.22
g__Cephaloticoccus	0.19705	0.40499	331.21	165.61	0	0	0	0	2.22
g__Babeliaceae	0.19705	0.40499	0	0	0	165.61	331.21	0	2.22
g__Defluviimonas	0.20102	0.40568	662.43	2484.1	2980.9	10516	50344	6458.7	4.4
g__KI89A_clade	0.20034	0.40568	3312.1	2566.9	331.21	3063.7	11592	1904.5	3.75
g__Dokdonella	0.20096	0.40568	0	0	0	662.43	2980.9	0	3.17
Not_Assigned	0.2043	0.40982	1119500	1210100	1119800	1157300	1039000	976090	5.07
g__Subgroup_10	0.20771	0.41174	3643.3	8528.7	0	8031.9	10268	1821.7	3.71
g__JL_ETNP_F27	0.20894	0.41174	331.21	0	0	165.61	0	0	2.22
g__Blastocatella	0.20894	0.41174	0	0	0	165.61	331.21	0	2.22
g__Methylomicrobium	0.21699	0.4251	1656.1	6541.5	2980.9	14077	8611.6	3146.5	3.79
g__Dokdonia	0.21956	0.42763	0	3063.7	4637	5299.4	12255	12917	3.81
g__Portibacter	0.22316	0.43214	0	1904.5	0	414.02	0	0	2.98
g__NB1_j	0.22624	0.43557	6624.3	4223	1324.9	4471.4	3312.1	2732.5	3.42
g__Rickettsiella	0.23703	0.45374	2318.5	910.84	0	4388.6	1324.9	1407.7	3.34
g__Leucothrix	0.2416	0.45986	0	496.82	0	165.61	2318.5	1324.9	3.06
g__IheB2_23	0.24402	0.46184	0	2566.9	0	3477.7	7949.1	745.23	3.6
g__Candidatus_Megaira	0.26363	0.49617	1324.9	1656.1	1656.1	248.41	331.21	1076.4	2.85
g__Bdellovibrio	0.27076	0.50674	662.43	414.02	0	165.61	0	0	2.52
g__Limnobacter	0.29106	0.5417	0	331.21	1656.1	248.41	1987.3	165.61	3
g__Fusobacterium	0.29887	0.55011	24510	82.803	151360	165.61	3974.6	0	4.88
g__Sva0996_marine_group	0.29755	0.55011	0	1656.1	0	1738.9	3312.1	248.41	3.22
g__Pseudahrensia	0.33248	0.56839	0	1656.1	1324.9	2898.1	12255	3146.5	3.79
g__Sulfurovum	0.34704	0.56839	4637	8942.8	993.64	2235.7	993.64	2235.7	3.6
g__Nitrospina	0.32127	0.56839	2980.9	3643.3	0	1573.3	1987.3	579.62	3.26
g__Sandaracinus	0.32479	0.56839	0	1987.3	0	82.803	331.21	0	3
g__Limibacillus	0.35122	0.56839	0	0	0	1821.7	0	0	2.96
g__Hyphomonas	0.34687	0.56839	0	1573.3	0	0	0	496.82	2.9
g__Methylomonas	0.34683	0.56839	0	248.41	0	0	0	1407.7	2.85
g__Psychrobium	0.35122	0.56839	0	0	0	0	0	1242.1	2.79
g__Iamia	0.34115	0.56839	993.64	82.803	331.21	0	331.21	331.21	2.7
g__Falsirhodobacter	0.35122	0.56839	0	0	0	910.84	0	0	2.66
g__IS_44	0.35122	0.56839	0	745.23	0	0	0	0	2.57
g__Ahrensia	0.35122	0.56839	0	745.23	0	0	0	0	2.57
g__Flexithrix	0.34164	0.56839	0	662.43	0	0	331.21	331.21	2.52
g__Phaeobacter	0.34481	0.56839	0	0	0	248.41	331.21	662.43	2.52
g__Halobacteriovorax	0.35122	0.56839	0	662.43	0	0	0	0	2.52
g__MBNT15	0.35122	0.56839	0	0	0	662.43	0	0	2.52
g__Spongiibacterium	0.35122	0.56839	0	0	0	0	0	662.43	2.52
g__Calothrix_PCC_6303	0.35122	0.56839	0	0	0	579.62	0	0	2.46
g__SAR324_clade(Marine_group_B)	0.32882	0.56839	331.21	496.82	0	82.803	0	0	2.4
g__Glaciecola	0.35122	0.56839	0	414.02	0	0	0	0	2.32
g__Sphaerochaeta	0.35114	0.56839	0	331.21	0	0	0	0	2.22
g__Marinicaulis	0.35122	0.56839	0	0	0	248.41	0	0	2.1
g__Oceanisphaera	0.35122	0.56839	0	0	0	0	0	248.41	2.1
g__Hellea	0.35122	0.56839	0	0	0	0	0	248.41	2.1
g__FS142_36B_02	0.35114	0.56839	0	0	0	165.61	0	0	1.92
g__Reichenbachiella	0.35665	0.57386	1987.3	3229.3	0	3063.7	12586	3312.1	3.8
g__Nannocystis	0.35802	0.57386	2318.5	5796.2	331.21	662.43	5299.4	414.02	3.44
g__BD1_7_clade	0.37097	0.57802	662.43	0	2649.7	745.23	2980.9	82.803	3.17
g__PS1_clade	0.37065	0.57802	2980.9	1573.3	662.43	2649.7	2649.7	496.82	3.09
g__Eel_36e1D6	0.36881	0.57802	993.64	2152.9	0	1490.5	993.64	0	3.03
g__Arenibacter	0.37072	0.57802	0	248.41	0	745.23	1656.1	248.41	2.92
g__Turneriella	0.36533	0.57802	0	82.803	331.21	331.21	331.21	0	2.22
g__Candidatus_Berkiella	0.36544	0.57802	0	331.21	0	331.21	0	0	2.22
g__Nisaea	0.38141	0.5861	662.43	993.64	0	0	993.64	5133.8	3.41
g__Owenweeksia	0.38098	0.5861	0	248.41	0	993.64	0	1242.1	2.79
g__PAUC26f	0.37937	0.5861	662.43	910.84	0	662.43	0	165.61	2.66
g__JG30_KF_CM66	0.39119	0.59839	1324.9	910.84	0	331.21	0	82.803	2.82
g__Yoonia_Loktanella	0.39719	0.60482	0	1656.1	0	5961.8	8611.6	5547.8	3.63
g__Cryomorpha	0.40128	0.60828	0	0	662.43	910.84	8942.8	496.82	3.65
g__Labrenzia	0.40768	0.61519	3974.6	1490.5	1324.9	910.84	3643.3	6707.1	3.46
g__Aequorivita	0.41389	0.62177	4305.8	2815.3	7949.1	9356.8	11261	4057.4	3.63
g__Aquibacter	0.41885	0.62641	5961.8	2318.5	0	3891.8	662.43	5713.4	3.47
g__Maribacter	0.4213	0.62727	16229	25503	26166	38752	89096	34198	4.56
g__Dadabacteriales	0.42389	0.62834	0	414.02	0	331.21	0	0	2.32
g__Bacteroidetes_BD2_2	0.44388	0.63216	0	82.803	0	0	40408	82.803	4.31
g__A4b	0.43398	0.63216	4637	5547.8	0	7038.3	9274	10516	3.72
g__Albirhodobacter	0.44389	0.63216	0	1407.7	0	165.61	6624.3	0	3.52
g__Woeseia	0.45667	0.63216	662.43	5465	0	5713.4	3974.6	993.64	3.46
g__Acanthopleuribacter	0.44969	0.63216	993.64	3809	0	248.41	4968.2	1407.7	3.4
g__Eudoraea	0.4496	0.63216	1656.1	2152.9	1324.9	1987.3	4637	993.64	3.26
g__Cocleimonas	0.45044	0.63216	0	331.21	0	0	2980.9	248.41	3.17
g__Bacteroides	0.44389	0.63216	0	82.803	0	0	1656.1	165.61	2.92
g__Pseudozobellia	0.45465	0.63216	993.64	1076.4	662.43	1821.7	1987.3	414.02	2.9
g__AB1	0.44498	0.63216	1324.9	248.41	0	0	0	82.803	2.82
g__MD3_55	0.45501	0.63216	993.64	82.803	0	248.41	0	0	2.7
g__Granulosicoccus	0.43675	0.63216	0	745.23	662.43	0	662.43	331.21	2.57
g__Taeseokella	0.43776	0.63216	0	0	0	662.43	662.43	579.62	2.52
g__Lutibacter	0.44388	0.63216	0	0	0	82.803	662.43	82.803	2.52
g__Candidatus_Kaiserbacteria	0.45501	0.63216	662.43	82.803	0	0	0	165.61	2.52
g__MSB_1D1	0.45501	0.63216	0	165.61	0	82.803	662.43	0	2.52
g__Silicimonas	0.4662	0.64007	0	0	0	331.21	662.43	82.803	2.52
g__Cutibacterium	0.46616	0.64007	0	0	0	82.803	331.21	82.803	2.22
g__028H05_P_BN_P5	0.47311	0.64691	331.21	82.803	0	745.23	0	0	2.57
g__UBA4486	0.47742	0.65014	331.21	0	0	993.64	0	82.803	2.7
g__Tenacibaculum	0.48611	0.6593	1656.1	2401.3	331.21	3477.7	8611.6	10102	3.69
g__Microscilla	0.48868	0.66011	0	248.41	0	331.21	662.43	0	2.52
g__pItb_vmat_80	0.50851	0.68414	331.21	414.02	0	248.41	1324.9	414.02	2.82
g__Thalassospira	0.51093	0.68455	1656.1	165.61	0	1656.1	1987.3	0	3
g__Verruc_01	0.5129	0.68455	662.43	165.61	0	579.62	0	0	2.52
g__Candidatus_Campbellbacteria	0.52202	0.69139	2980.9	496.82	2980.9	0	85453	4637	4.63
g__Desulfofrigus	0.52422	0.69139	993.64	2070.1	4305.8	6458.7	3312.1	8197.5	3.56
g__Hydrogenophaga	0.52385	0.69139	0	4057.4	0	5713.4	1987.3	3146.5	3.46
g__Hoeflea	0.52914	0.69515	0	1573.3	0	1656.1	331.21	3394.9	3.23
g__Flavobacteriaceae	0.55122	0.72133	662.43	4637	4305.8	1656.1	0	414.02	3.37
g__Methyloglobulus	0.56556	0.73721	2980.9	3974.6	8942.8	3394.9	6955.5	2732.5	3.49
g__Maritalea	0.57848	0.75113	0	828.03	0	165.61	5299.4	82.803	3.42
g__0319_6G20	0.59002	0.76179	0	1324.9	0	1159.2	331.21	414.02	2.82
g__Cm1_21	0.59124	0.76179	0	82.803	0	993.64	331.21	82.803	2.7
g__Vermiphilaceae	0.59455	0.76312	1324.9	82.803	0	662.43	993.64	82.803	2.82
g__Cohaesibacter	0.6035	0.77034	0	331.21	993.64	496.82	1987.3	1904.5	3
g__PB19	0.60478	0.77034	0	662.43	0	248.41	0	0	2.52
g__Marine_Methylotrophic_Group_2	0.61292	0.7762	0	1407.7	0	82.803	0	579.62	2.85
g__Pelagicoccus	0.61854	0.7762	0	745.23	0	82.803	0	1076.4	2.73
g__Limibaculum	0.61567	0.7762	0	828.03	0	331.21	331.21	82.803	2.62
g__BD7_11	0.61864	0.7762	0	662.43	0	745.23	0	82.803	2.57
g__Cellvibrio	0.62249	0.77812	0	248.41	0	1159.2	0	165.61	2.76
g__SBR1031	0.62731	0.78111	331.21	579.62	0	579.62	0	82.803	2.46
g__Cycloclasticus	0.62955	0.78111	331.21	496.82	0	165.61	0	165.61	2.4
g__Erythrobacter	0.64137	0.79283	0	0	0	2732.5	0	248.41	3.14
g__Edaphobaculum	0.6522	0.80227	0	579.62	33121	828.03	3643.3	662.43	4.22
g__Aestuariimonas	0.65788	0.80227	331.21	662.43	0	8694.4	0	579.62	3.64
g__MBAE14	0.66097	0.80227	993.64	414.02	2649.7	1490.5	2980.9	1242.1	3.11
g__Arctic95B_14	0.6587	0.80227	0	662.43	0	828.03	0	0	2.62
g__Boseongicola	0.65874	0.80227	0	248.41	0	0	0	248.41	2.1
g__Gilvibacter	0.68134	0.82104	0	2070.1	662.43	414.02	4637	2318.5	3.37
g__C1_B045	0.6812	0.82104	331.21	579.62	331.21	414.02	1656.1	2649.7	3.06
g__Anderseniella	0.72647	0.82952	19873	26331	20535	29892	51007	18879	4.21
g__Lutimonas	0.7293	0.82952	1987.3	2898.1	2318.5	3394.9	7286.7	5051	3.42
g__Lewinella	0.74038	0.82952	662.43	1407.7	0	1159.2	1324.9	496.82	2.85
g__Mf105b01	0.69896	0.82952	0	1324.9	0	248.41	0	331.21	2.82
g__Simiduia	0.73846	0.82952	0	0	0	414.02	0	0	2.32
g__Spongiibacteraceae	0.73846	0.82952	0	0	0	414.02	0	0	2.32
g__Magnetospira	0.73846	0.82952	0	331.21	0	0	0	0	2.22
g__PRD18C08	0.73846	0.82952	0	0	0	331.21	0	0	2.22
g__Serratia	0.73846	0.82952	0	0	0	331.21	0	0	2.22
g__Oceanobacter	0.73846	0.82952	0	0	0	0	0	248.41	2.1
g__Haliangium	0.73846	0.82952	0	248.41	0	0	0	0	2.1
g__Terrimicrobium	0.73846	0.82952	0	165.61	0	0	0	0	1.92
g__Latescibacterota	0.73846	0.82952	0	0	0	0	0	165.61	1.92
g__Candidatus_Fritschea	0.73846	0.82952	0	165.61	0	0	0	0	1.92
g__Flavirhabdus	0.73846	0.82952	0	0	0	0	0	165.61	1.92
g__Unknown_Family	0.73846	0.82952	0	0	0	165.61	0	0	1.92
g__Candidatus_Actinomarina	0.73846	0.82952	0	82.803	0	0	0	0	1.63
g__NRL2	0.73846	0.82952	0	82.803	0	0	0	0	1.63
g__Saccharimonadales	0.73846	0.82952	0	82.803	0	0	0	0	1.63
g__Urania_1B_19_marine_sediment_group	0.73846	0.82952	0	0	0	82.803	0	0	1.63
g__WOR_1	0.73846	0.82952	0	82.803	0	0	0	0	1.63
g__P3OB_42	0.77885	0.86972	0	1242.1	1324.9	1242.1	662.43	248.41	2.82
g__Flavobacterium	0.78544	0.87237	4968.2	4140.2	13911	6789.9	1656.1	8942.8	3.79
g__Obscuribacteraceae	0.78643	0.87237	1324.9	82.803	0	496.82	0	248.41	2.82
g__Winogradskyella	0.79579	0.87983	1987.3	579.62	0	331.21	0	1242.1	3
g__Fulvivirga	0.81041	0.89281	0	1407.7	0	579.62	993.64	20784	4.02
g__Parvibaculales	0.81286	0.89281	0	496.82	0	745.23	0	414.02	2.57
g__Filomicrobium	0.81889	0.89649	3974.6	3312.1	662.43	2649.7	14242	1159.2	3.83
g__Sphingorhabdus	0.84748	0.89876	9936.4	11924	22854	29395	29147	21446	3.99
g__Sinobacterium	0.85275	0.89876	2980.9	1904.5	5299.4	2980.9	3974.6	1821.7	3.24
g__Psychromonas	0.87995	0.89876	0	0	0	3229.3	0	82.803	3.21
g__Fabibacter	0.85856	0.89876	0	1490.5	0	331.21	331.21	331.21	2.87
g__BD7_8	0.87995	0.89876	0	1407.7	0	0	0	331.21	2.85
g__BIrii41	0.86073	0.89876	0	579.62	0	1159.2	993.64	828.03	2.76
g__Tagaea	0.87998	0.89876	0	82.803	0	1076.4	0	248.41	2.73
g__Enhydrobacter	0.87995	0.89876	0	82.803	0	910.84	0	0	2.66
g__Aquimonas	0.87995	0.89876	0	0	0	165.61	0	910.84	2.66
g__Cellvibrionaceae	0.8673	0.89876	0	662.43	0	248.41	0	82.803	2.52
g__Psychroserpens	0.87995	0.89876	0	0	0	579.62	0	331.21	2.46
g__EC3	0.87995	0.89876	0	0	0	414.02	0	248.41	2.32
g__Desulfosarcina	0.87995	0.89876	0	0	0	331.21	0	165.61	2.22
g__vadinHA49	0.87995	0.89876	0	331.21	0	82.803	0	0	2.22
g__Streptococcus	0.87995	0.89876	0	0	0	82.803	0	248.41	2.1
g__Sva1033	0.87995	0.89876	0	248.41	0	82.803	0	0	2.1
g__OM27_clade	0.87995	0.89876	0	82.803	0	0	0	248.41	2.1
g__Pedobacter	0.87995	0.89876	0	248.41	0	82.803	0	0	2.1
g__Ga0074140	0.87995	0.89876	0	82.803	0	165.61	0	0	1.92
g__Aureispira	0.87998	0.89876	0	82.803	0	0	0	82.803	1.63
g__Devosia	0.87998	0.89876	0	82.803	0	0	0	82.803	1.63
g__Candidatus_Omnitrophus	0.87998	0.89876	0	82.803	0	0	0	82.803	1.63
g__Arenicella	0.88806	0.90426	993.64	1987.3	662.43	1573.3	0	3394.9	3.23
g__Ascidiimonas	0.89107	0.90457	0	1656.1	0	1159.2	0	165.61	2.92
g__Endozoicomonas	0.89763	0.90848	5299.4	10682	5630.6	10019	17554	13083	3.79
g__Halioglobus	0.92883	0.93723	993.64	910.84	0	2235.7	993.64	662.43	3.05
g__Kordia	0.93532	0.94094	1324.9	1490.5	0	47198	31797	496.82	4.37
g__Rhodococcus	0.97901	0.97903	0	165.61	0	248.41	0	82.803	2.1
g__KD4_96	0.97903	0.97903	0	248.41	0	165.61	0	165.61	2.1

## Sheet: ASV
			0 h		24 h		72 h
	P-value	FDR	CON	PHI	CON	PHI	CON	PHI	LDAscore	Taxonomy
db3169a15d59499ad858c9ae2d89ab52	8.4245e-17	3.0775e-13	0	0	0	0	68961	145630	4.86	d__Bacteria; p__Proteobacteria; c__Gammaproteobacteria; o__Alteromonadales; f__Pseudoalteromonadaceae; g__Pseudoalteromonas
62cc44ee9e87cd838841db03747f83b3	2.3732e-15	4.3346e-12	0	0	0	915.42	42414	52026	4.42	d__Bacteria; p__Proteobacteria; c__Gammaproteobacteria; o__Alteromonadales; f__Colwelliaceae; g__Colwellia
7a9828d6252dc66db4f0208e6e1916e0	3.9031e-15	4.7527e-12	0	0	0	0	39363	74759	4.57	d__Bacteria; p__Proteobacteria; c__Gammaproteobacteria; o__Vibrionales; f__Vibrionaceae; g__Vibrio
801f55a4831a1d3ba3eca43803ec88c3	5.3424e-15	4.7589e-12	0	0	0	17545	101310	448320	5.35	d__Bacteria; p__Proteobacteria; c__Gammaproteobacteria; o__Vibrionales; f__Vibrionaceae; g__Vibrio
5950c0e71fea54a0ea4a20b8a92357b5	6.5137e-15	4.7589e-12	0	0	0	14570	119310	439700	5.34	d__Bacteria; p__Proteobacteria; c__Gammaproteobacteria; o__Vibrionales; f__Vibrionaceae; g__Vibrio
3faab193f6149f6a860c00f5c95908bf	1.6865e-14	1.0268e-11	0	0	0	0	37532	61562	4.49	d__Bacteria; p__Proteobacteria; c__Gammaproteobacteria; o__Alteromonadales; f__Colwelliaceae; g__Colwellia
c4ab8751655f181590740efacc3b8ec9	2.0344e-14	1.0616e-11	49738	62172	7018.2	20063	610.28	1220.6	4.49	d__Bacteria; p__Proteobacteria; c__Gammaproteobacteria; o__Oceanospirillales; f__Pseudohongiellaceae; g__Pseudohongiella; s__uncultured_bacterium
a43506d271567afad6123d3a9d223ed6	2.747e-14	1.2543e-11	0	0	0	1220.6	4882.2	58510	4.47	d__Bacteria; p__Proteobacteria; c__Gammaproteobacteria; o__Vibrionales; f__Vibrionaceae; g__Photobacterium
66cbfc83ce858cd763a8ea152d7a74c7	3.393e-14	1.2593e-11	0	0	0	991.7	3966.8	31353	4.2	d__Bacteria; p__Proteobacteria; c__Gammaproteobacteria; o__Vibrionales; f__Vibrionaceae; g__Vibrio
196e998a555bee8e4848fd14a64aeec3	3.4473e-14	1.2593e-11	54315	62935	6102.8	19529	305.14	1449.4	4.5	d__Bacteria; p__Proteobacteria; c__Gammaproteobacteria; o__Oceanospirillales; f__Pseudohongiellaceae; g__Pseudohongiella
b30f38b3661fd3d688ee73c47084584a	5.3859e-14	1.7886e-11	123580	123350	13731	32040	4271.9	3814.2	4.78	d__Bacteria; p__Bacteroidota; c__Bacteroidia; o__Flavobacteriales; f__Flavobacteriaceae; g__NS4_marine_group
b8587451fdfcc70797d71671abd50335	6.2165e-14	1.8924e-11	0	0	0	4424.5	19834	60875	4.48	d__Bacteria; p__Proteobacteria
434d162f9cd068cb18f0c12416a0a6f8	8.123e-14	2.2825e-11	131210	178660	9459.3	30895	305.14	3737.9	4.95	d__Bacteria; p__Proteobacteria; c__Alphaproteobacteria; o__Rhodobacterales; f__Rhodobacteraceae; g__Planktomarina
910163338d3e28959b8a911c68a49bea	9.6736e-14	2.389e-11	188270	163020	20139	46991	2136	5416.2	4.97	d__Bacteria; p__Bacteroidota; c__Bacteroidia; o__Flavobacteriales; f__Flavobacteriaceae; g__NS3a_marine_group
5d96f63aff3bbc89875f908cfa7f545f	9.8096e-14	2.389e-11	239530	263410	64079	104360	12816	17393	5.1	d__Bacteria; p__Bacteroidota; c__Bacteroidia; o__Flavobacteriales; f__Flavobacteriaceae; g__NS5_marine_group
d4a70d9fa039387d527db54cf180b89f	1.1247e-13	2.5679e-11	66825	71250	9764.4	25555	2441.1	3661.7	4.54	d__Bacteria; p__Bacteroidota; c__Bacteroidia; o__Flavobacteriales; f__Flavobacteriaceae; g__uncultured; s__uncultured_Flavobacteriia
6e85ee680cab300988895cdcaec22304	1.3283e-13	2.8544e-11	0	0	0	1678.3	4882.2	33260	4.22	d__Bacteria; p__Proteobacteria; c__Gammaproteobacteria; o__Vibrionales; f__Vibrionaceae; g__Vibrio
16c107b5f19109357b0a7a69b25ee437	1.4847e-13	3.0132e-11	44550	40278	9764.4	9154.2	0	533.99	4.35	d__Bacteria; p__Proteobacteria; c__Gammaproteobacteria; o__Burkholderiales; f__Methylophilaceae; g__OM43_clade
2c6fdc26225fe337b43aeaf76fb34c1d	2.1607e-13	4.0341e-11	64689	85134	2441.1	15333	0	305.14	4.63	d__Bacteria; p__Proteobacteria; c__Gammaproteobacteria; o__Thiomicrospirales; f__Thioglobaceae; g__SUP05_cluster; s__uncultured_marine
f8d2da7c076693e9a03dec87aa4069c1	2.2086e-13	4.0341e-11	68656	66368	10375	22123	2441.1	2822.5	4.52	d__Bacteria; p__Proteobacteria; c__Gammaproteobacteria; o__SAR86_clade; f__SAR86_clade; g__SAR86_clade; s__SAR86_cluster
d3f0578081484bda40430e995fd722ba	3.235e-13	5.6208e-11	13426	13655	915.42	1754.5	0	76.285	3.83	d__Bacteria; p__Actinobacteriota; c__Actinobacteria; o__Micrococcales; f__Microbacteriaceae; g__ML602J-51; s__uncultured_bacterium
8173290ca454ffb72acf06317eff9c30	3.3851e-13	5.6208e-11	0	0	0	3204	2441.1	71555	4.55	d__Bacteria; p__Proteobacteria; c__Gammaproteobacteria; o__Vibrionales; f__Vibrionaceae; g__Photobacterium
591a65ed71a7e6b12e0424c4516c41bd	3.8733e-13	6.1518e-11	97644	126790	14342	41041	2441.1	4195.7	4.79	d__Bacteria; p__Bacteroidota; c__Bacteroidia; o__Flavobacteriales; f__Flavobacteriaceae; g__NS5_marine_group
4895a7aebaf00009e01636c544c9760b	4.6716e-13	7.1105e-11	32345	29675	2136	6255.3	0	839.13	4.21	d__Bacteria; p__Proteobacteria; c__Gammaproteobacteria; o__Cellvibrionales; f__Halieaceae; g__OM60(NOR5)_clade
3b4abea1ca53a4adb4a7bc8074235c92	7.3021e-13	1.067e-10	20139	16935	0	3356.5	305.14	76.285	4	d__Bacteria; p__Proteobacteria; c__Gammaproteobacteria; o__OM182_clade; f__OM182_clade; g__OM182_clade; s__uncultured_bacterium
c5228f2152839c7fb2645430dac4e843	8.6151e-13	1.2104e-10	30209	30895	305.14	3966.8	0	305.14	4.19	d__Bacteria; p__Proteobacteria; c__Gammaproteobacteria; o__Thiomicrospirales; f__Thioglobaceae
3b478de8116c88e42e0a581d5438729e	1.4357e-12	1.9425e-10	28073	22809	4882.2	8009.9	1830.8	1983.4	4.12	d__Bacteria; p__Bacteroidota; c__Bacteroidia; o__Flavobacteriales; f__Flavobacteriaceae; g__Polaribacter; s__Polaribacter_sp.
5a80c8c406623c3408508ed6260a1c57	2.2398e-12	2.919e-10	305.14	3356.5	0	1220.6	49738	77200	4.59	d__Bacteria; p__Proteobacteria; c__Gammaproteobacteria; o__Alteromonadales; f__Colwelliaceae; g__Colwellia
6e8b7177ff77c2960dde736c05962b1e	2.3623e-12	2.919e-10	0	0	0	610.28	8849	75140	4.57	d__Bacteria; p__Proteobacteria; c__Gammaproteobacteria; o__Alteromonadales; f__Shewanellaceae; g__Shewanella
36edaa4f90de9ce90a1beb727b2c61b8	2.4181e-12	2.919e-10	24716	27768	1525.7	8620.2	1525.7	457.71	4.14	d__Bacteria; p__Bacteroidota; c__Bacteroidia; o__Flavobacteriales; f__Flavobacteriaceae; g__Ulvibacter; s__uncultured_marine
95a99820996bc83608012d51fee2fb59	2.4771e-12	2.919e-10	13426	6865.6	0	6255.3	149210	151730	4.88	d__Bacteria; p__Proteobacteria; c__Gammaproteobacteria; o__Alteromonadales; f__Colwelliaceae; g__Colwellia
5a0dbe6992e9204cafd5c3842e6d14cd	2.8166e-12	3.2154e-10	52179	35320	15257	17698	0	1296.8	4.42	d__Bacteria
999c9051274f930d08756ec4f76ed0a4	2.9344e-12	3.2386e-10	29904	19681	3661.7	4958.5	0	0	4.17	d__Bacteria; p__Bacteroidota; c__Bacteroidia; o__Flavobacteriales; f__Flavobacteriaceae
5081e3937d18426ef40a697b70b907c6	3.0143e-12	3.2386e-10	0	0	0	0	13121	12129	3.82	d__Bacteria; p__Proteobacteria; c__Alphaproteobacteria; o__Rhodobacterales; f__Rhodobacteraceae; g__Amylibacter; s__uncultured_Rhodobacteraceae
97cc4b20341b759e2a3cbda540952bfe	5.2899e-12	5.5212e-10	0	0	0	2288.5	5797.6	29675	4.17	d__Bacteria; p__Proteobacteria; c__Gammaproteobacteria; o__Vibrionales; f__Vibrionaceae; g__Vibrio
0af6142bcd7e32f18f5b566c01b73cf9	6.0814e-12	6.171e-10	1220.6	0	1525.7	7094.5	15562	153870	4.89	d__Bacteria; p__Proteobacteria; c__Gammaproteobacteria; o__Vibrionales; f__Vibrionaceae; g__Vibrio
233d2f74454b708ebdcb3e7ab34d571b	6.5807e-12	6.4971e-10	25632	21817	6407.9	8772.7	0	762.85	4.11	d__Bacteria; p__Proteobacteria; c__Gammaproteobacteria; o__Burkholderiales; f__Methylophilaceae; g__OM43_clade
be426ea854e2fc2997d526c18ba4330e	8.2429e-12	7.9241e-10	22580	18232	1830.8	7094.5	610.28	381.42	4.05	d__Bacteria; p__Actinobacteriota; c__Acidimicrobiia; o__Microtrichales; f__Ilumatobacteraceae; g__Ilumatobacter
394ffd7ce2a3011a0e6c14cb16f2c56f	1.0048e-11	9.412e-10	0	0	0	0	1830.8	14876	3.87	d__Bacteria; p__Proteobacteria; c__Gammaproteobacteria; o__Alteromonadales; f__Shewanellaceae; g__Shewanella
3a25f68911763f59d4f81e48fb5800c5	1.2092e-11	1.1043e-09	38447	30666	1525.7	6331.6	0	457.71	4.28	d__Bacteria; p__Proteobacteria; c__Gammaproteobacteria; o__Burkholderiales; f__Methylophilaceae; g__OM43_clade
e2b9cc5a6a6e2f3d4786d234841d919b	2.59e-11	2.3076e-09	13731	12282	2136	5187.4	305.14	152.57	3.83	d__Bacteria; p__Bacteroidota; c__Bacteroidia; o__Flavobacteriales; f__Cryomorphaceae; g__uncultured
ad6b455efb1c55c8bdcd978c00bd1644	4.2559e-11	3.7017e-09	17393	8467.6	2136	1449.4	0	76.285	3.94	d__Bacteria; p__Bacteroidota; c__Bacteroidia; o__Flavobacteriales; f__Flavobacteriaceae; g__NS4_marine_group
02c3bac640e49e29b21dab3b6d3d5f69	4.3674e-11	3.7102e-09	16783	21055	8543.9	7933.6	2136	533.99	4.01	d__Bacteria; p__Proteobacteria; c__Gammaproteobacteria
7a5c4568a36c1ec4452c035acf7aea7c	4.7346e-11	3.9308e-09	6407.9	12206	0	1907.1	0	152.57	3.79	d__Bacteria; p__Proteobacteria; c__Alphaproteobacteria; o__Puniceispirillales; f__SAR116_clade
07ec5fc8b56cf2bdb58684da0fc92c1f	5.6862e-11	4.616e-09	18613	16020	305.14	2136	0	0	3.97	d__Bacteria; p__Proteobacteria; c__Gammaproteobacteria; o__Cellvibrionales; f__Cellvibrionaceae
8428fe7ac08b55b3e19874bac206db7a	6.4657e-11	5.1346e-09	158670	174770	89711	96424	14952	14342	4.9	d__Bacteria; p__Proteobacteria; c__Gammaproteobacteria; o__Burkholderiales; f__Methylophilaceae; g__OM43_clade
174e6d70fb347c8502d4899fab7cc74f	7.0276e-11	5.4621e-09	174230	177510	91542	97187	7018.2	13884	4.93	d__Bacteria; p__Proteobacteria; c__Gammaproteobacteria; o__Burkholderiales; f__Methylophilaceae; g__OM43_clade
51449a395b4e56e494e0738aa1e750b6	1.0975e-10	8.3527e-09	11900	9917	610.28	610.28	0	0	3.77	d__Bacteria; p__Bacteroidota; c__Bacteroidia; o__Flavobacteriales; f__Flavobacteriaceae; g__NS5_marine_group
7c6fa7af645236be8bdb63f603ce4a33	1.7497e-10	1.2859e-08	19224	17927	0	1220.6	0	0	3.98	d__Bacteria; p__Proteobacteria
0d59769eb73203c380cbbad6e92ee752	1.76e-10	1.2859e-08	60723	66902	7933.6	25784	6407.9	9535.6	4.48	d__Bacteria; p__Proteobacteria; c__Gammaproteobacteria; o__Alteromonadales; f__Colwelliaceae; g__Colwellia; s__Colwellia_arctica
9873f4a14c1b9be6f54f95c3fcab502e	1.8526e-10	1.327e-08	11900	7704.7	0	1754.5	0	0	3.77	d__Bacteria; p__Bacteroidota; c__Bacteroidia; o__Flavobacteriales; f__Flavobacteriaceae; g__NS5_marine_group
9cbf54b0025f690ff002d3e08f97f344	2.3217e-10	1.631e-08	13731	12892	1525.7	1373.1	0	152.57	3.84	d__Bacteria; p__Bacteroidota; c__Bacteroidia; o__Cytophagales; f__Cyclobacteriaceae; g__Marinoscillum
35220870ddb6ae1da097747ffec785a8	2.4396e-10	1.6606e-08	21665	7475.9	1220.6	1373.1	610.28	76.285	4.03	d__Bacteria; p__Proteobacteria; c__Alphaproteobacteria; o__SAR11_clade; f__Clade_II; g__Clade_II
7bf3b672916208c0c66a4c5d9524b3c8	2.4547e-10	1.6606e-08	42109	25021	4577.1	13274	610.28	915.42	4.32	d__Bacteria; p__Proteobacteria; c__Alphaproteobacteria; o__SAR11_clade; f__Clade_I; g__Clade_Ia
75ecee749831424538a5ff81f1b05b49	2.6782e-10	1.7788e-08	7628.5	7857.3	0	0	0	0	3.59	d__Bacteria; p__Proteobacteria; c__Gammaproteobacteria; o__Cellvibrionales; f__Halieaceae
a6f1f2155fc76d4946f410cbf5a028f0	4.2319e-10	2.7606e-08	29904	17851	2441.1	5568.8	0	0	4.17	d__Bacteria; p__Bacteroidota; c__Bacteroidia; o__Flavobacteriales; f__Flavobacteriaceae
abffbeece17ccd8553c9c705304feed3	4.7084e-10	3.0175e-08	9459.3	4653.4	0	610.28	0	0	3.67	d__Bacteria; p__Verrucomicrobiota; c__Verrucomicrobiae; o__Opitutales; f__Puniceicoccaceae; g__Lentimonas
b1fcb15f0506dad1a068b2befc69a941	4.9098e-10	3.0923e-08	14036	12206	1525.7	3432.8	0	152.57	3.85	d__Bacteria; p__Bacteroidota; c__Bacteroidia; o__Sphingobacteriales; f__NS11-12_marine_group; g__NS11-12_marine_group; s__uncultured_marine
89c626d1f6593c031da9c9c4b7039bae	5.6346e-10	3.4887e-08	10070	10146	0	1983.4	0	0	3.71	d__Bacteria; p__Bacteroidota; c__Bacteroidia; o__Flavobacteriales; f__Flavobacteriaceae; g__Aurantivirga
5ae9478b0d05baa6b384a7dc2a7ff8df	6.038e-10	3.6761e-08	14342	11366	3051.4	5187.4	0	0	3.86	d__Bacteria; p__Bacteroidota; c__Bacteroidia; o__Flavobacteriales; f__Flavobacteriaceae; g__NS5_marine_group
550f2d0be583ab6ec5629da7cbd8aa92	6.4578e-10	3.8296e-08	0	0	0	0	6713	17317	3.94
0dbfe32ba48c81d31cbe0cfdd97c8d0a	6.4998e-10	3.8296e-08	7018.2	7781	0	1602	0	0	3.59
f08ded9bd43d385ff2d006f9193af2c7	7.3428e-10	4.2543e-08	15562	13884	305.14	4729.6	0	0	3.89
7cfa51ad78da983b4857b60b13749c5a	7.4534e-10	4.2543e-08	12511	8009.9	0	381.42	0	0	3.8
c0d0a9e094650599b545502987a7a12f	1.0606e-09	5.9608e-08	44855	38219	23496	22351	4577.1	1678.3	4.33
844510765fef79d68930cb27f2db2d23	2.1301e-09	1.179e-07	8238.7	5263.6	0	686.56	0	0	3.61
5e6e2890fae6705620ba35cce2439bcf	2.6019e-09	1.4008e-07	24716	24182	2136	7628.5	0	762.85	4.09
3e4e5e6eea66b4730f6c923597ff9106	2.6076e-09	1.4008e-07	17393	9077.9	0	2517.4	0	0	3.94
7f958182df8b26c4ef499d7725715306	3.218e-09	1.6811e-07	52484	26776	18308	20444	0	76.285	4.42
7e53ef1436e75743e0a8a1f7e3dca145	3.2214e-09	1.6811e-07	14342	14876	0	5034.8	0	152.57	3.87
6c53fbcab3b622632a9cdc0e459b75ff	3.7029e-09	1.9052e-07	27157	32040	5797.6	11061	1830.8	2288.5	4.18
9424db0a8a16f594bf30457d947acd2f	4.0484e-09	2.054e-07	25937	29598	1220.6	7323.3	0	991.7	4.17
b26714a4f523e461cb8e2b8c565cb5d2	4.2817e-09	2.1426e-07	6102.8	6102.8	0	0	0	0	3.48
a5c8e9f1db64abf8ccf8a2972b1e7b7f	5.3739e-09	2.6528e-07	7628.5	6102.8	610.28	1525.7	0	305.14	3.58
61066a5ea2a67675b13880de69e3cbe4	5.6166e-09	2.7357e-07	9459.3	5111.1	2441.1	1220.6	0	76.285	3.67
5ae139a8329a0b0ab028e4b26e2b8a34	6.3337e-09	3.0443e-07	0	0	0	0	6102.8	13884	3.84
aa171781dc30d6fa556183558b47e24f	6.9534e-09	3.2988e-07	13731	15562	4882.2	9764.4	915.42	915.42	3.86
3e1ea0d6f55f13736e4873fce035e1d8	1.206e-08	5.6481e-07	12206	11900	3661.7	4500.8	0	762.85	3.79
5bbcbb5c6d5bc90bd48a158dbf5f26c8	1.4975e-08	6.9246e-07	34786	34252	25632	19529	6102.8	2898.8	4.2
722f3aab9d73c1ee1ec7f2c58b3b61bf	1.6988e-08	7.6994e-07	0	0	0	0	0	29904	4.17
4a0e725d53f51df2d0412211aeef979f	1.7072e-08	7.6994e-07	10985	12816	0	1373.1	0	0	3.81
5e50f54e893970afc127970d6a1da3ef	1.7554e-08	7.82e-07	10985	24106	1220.6	5339.9	0	686.56	4.08
be3836983282904cf6d4cb9e3f727c34	4.8054e-08	2.1126e-06	29904	22123	14952	17317	0	152.57	4.17
3d9314d521a7673ef9fbfcc381159c8e	4.8579e-08	2.1126e-06	1525.7	3356.5	0	228.85	305.14	76.285	3.23
da7979aa66324a0a6ef83f680eb50ed8	7.4116e-08	3.1852e-06	12511	16859	29904	19910	5187.4	1754.5	4.15
03ad0653f6bd6e7dfcb04a5520f8cbef	9.1348e-08	3.8802e-06	0	0	0	152.57	0	8086.2	3.61
d49ea7eea14e835d43681c77da8f1129	1.1019e-07	4.6267e-06	365860	284470	341760	340230	137920	101080	5.12
b240173596a8b238c88e47c8b201150e	1.1299e-07	4.6902e-06	6407.9	6560.5	0	0	1830.8	0	3.52
8f86a070614658addc620953fb9671e9	1.5309e-07	6.2835e-06	12511	19681	0	1907.1	0	228.85	3.99
a9ff1f8eacb58fdc2caac8aaaf9d0f49	2.3645e-07	9.5935e-06	8238.7	5263.6	0	2441.1	0	0	3.61
b898312083022c9225e84a185a5f9f08	2.394e-07	9.5935e-06	3966.8	2670	0	76.285	0	0	3.3
37a3372a8d04b31d3953cd9fba4bc755	2.4161e-07	9.5935e-06	24106	23953	21055	30819	5492.5	4958.5	4.11
07966e3a20739a1f8110a20ec352ad62	2.6342e-07	1.0347e-05	8238.7	5568.8	0	1907.1	305.14	2212.3	3.61
e9ec5482f37d9bfacb326ea5dfdec4e0	2.7025e-07	1.0401e-05	7933.6	8925.3	4882.2	4119.4	610.28	76.285	3.65
3d56fd9774125a927d7e3142d542144f	2.7048e-07	1.0401e-05	610.28	3585.4	26852	11061	28378	64613	4.51
40a09681a3d464e4931b08bec7347c85	4.1996e-07	1.598e-05	0	0	0	0	2746.2	14189	3.85
95d311eb0d0537bf3ca926677be40ed3	4.5826e-07	1.7109e-05	4882.2	5187.4	2136	1296.8	0	76.285	3.41
3d3ad84a02b32a7f0b9030db230b34ba	4.5899e-07	1.7109e-05	6713	6179.1	305.14	2670	0	152.57	3.53
c65bcdcdedd58d4ca4835915a79880a7	4.9942e-07	1.8348e-05	4577.1	991.7	0	0	0	0	3.36
96595f6abb19900e4eadd632814ae65d	5.0228e-07	1.8348e-05	7018.2	7323.3	0	762.85	0	0	3.56
cb2f6a6efebb6659633b9adbbc438652	5.5078e-07	1.9921e-05	23801	12587	1830.8	915.42	0	1296.8	4.08
4c0e324e1078f09142560457d7c6230e	6.6995e-07	2.3994e-05	15867	10451	0	305.14	0	0	3.9
83928c98082e63e2b606af5359fa72e2	8.5283e-07	3.0247e-05	4577.1	2441.1	0	0	610.28	152.57	3.36
2c17f3bb4ffb2fe3d2bb04f994a241cc	8.7124e-07	3.0602e-05	12206	12740	1220.6	3585.4	305.14	1220.6	3.79
5a938b245bd0edce69d888fa29442775	8.8964e-07	3.0951e-05	4577.1	1983.4	0	305.14	0	0	3.36
8db1dcc8a06eb20b75ce8f98f7c0cbd9	1.026e-06	3.536e-05	18308	14799	1525.7	9306.7	915.42	4424.5	3.94
c33297457bd19eecc5d9604e77e55c3a	1.0725e-06	3.6614e-05	3051.4	3966.8	0	228.85	0	0	3.3
0df2ba11f7b23ec0e5a83b132d3f604f	1.2851e-06	4.3468e-05	8543.9	4653.4	0	991.7	0	0	3.63
16a9934c9acb18cd6731714478fd6d6b	1.3118e-06	4.3963e-05	10070	12206	3356.5	4958.5	0	0	3.79
049f3b5d026e62da70dafcf2b93a5222	1.4516e-06	4.8205e-05	18308	11366	8238.7	10985	610.28	762.85	3.95
217d8a8f42d341675329fe46fb4d9f46	1.5888e-06	5.2288e-05	0	0	0	839.13	15257	12282	3.88
ffef9e45d433a5a3eda4b655f92e0e80	1.7783e-06	5.8e-05	3356.5	1907.1	1220.6	228.85	610.28	0	3.23
e7bd1d1a1df37d517633b37dd0d1ab1c	1.8614e-06	6.0174e-05	4577.1	3890.5	0	1373.1	0	0	3.36
afee4917c9dd98d389716d6922bd57be	1.9742e-06	6.3259e-05	5797.6	5416.2	1525.7	2364.8	0	0	3.46
875d359a287e8757bc6bfed679729119	2.0402e-06	6.4806e-05	2441.1	3966.8	0	457.71	0	0	3.3
5868fa2eeea8025eb70393bc9bc20891	2.1804e-06	6.8665e-05	5187.4	1144.3	0	0	0	0	3.41
3a91c035542979af8cd4436881a3e493	2.5107e-06	7.839e-05	7628.5	4195.7	0	610.28	0	0	3.58
5b51fd3f06458491af1a1a7585fe90b1	2.581e-06	7.9901e-05	70487	2593.7	915.42	381.42	4882.2	0	4.55
d5584f24ec95081cab72258a1ae40b3b	2.7143e-06	8.2951e-05	6102.8	7781	0	4577.1	0	0	3.59
786e9a3c3f2f362d844d9b78b82c72da	2.7249e-06	8.2951e-05	33870	23572	26547	31124	16783	9154.2	4.09
aae19713237ad64dd89ed6729ca73bdb	3.1766e-06	9.5902e-05	8849	4119.4	0	0	0	0	3.65
e78f3a1a200d5d20153ca48f7dbc104d	3.2346e-06	9.6851e-05	7933.6	6407.9	3356.5	2517.4	0	0	3.6
a4796e684fcd9edad23d71c156092b6d	4.6964e-06	0.00013943	1830.8	2364.8	0	0	0	0	3.07
ed6a6a81689a6bd11717476ec9e31430	4.733e-06	0.00013943	2746.2	3356.5	0	0	0	0	3.23
4ccaa651e1e93743099e1c7668acb7ba	4.8115e-06	0.00014061	2746.2	76.285	0	0	0	0	3.14
ba64dff8449af4c0d605417dc23c4bfc	5.2233e-06	0.00015143	15562	9230.4	0	1754.5	305.14	228.85	3.89
b87324cf615add412968bce3ac0cb315	5.3692e-06	0.00015444	33260	28225	36311	39134	17088	13197	4.11
9e9fa754e60f96fdb49ac9f9bc6fa419	6.0091e-06	0.00017149	0	305.14	0	0	20139	0	4
327bd8e287d40f697f923839b5fee975	6.4205e-06	0.00018181	24716	26089	22885	24793	8543.9	6713	3.99
d008db26c3b203174ca710d653892701	7.4577e-06	0.00020956	0	0	0	0	3356.5	381.42	3.23
dec2770b2f86978d19d5742a5153e61d	8.0386e-06	0.00022416	6102.8	5645.1	0	1907.1	0	0	3.48
074fd7503342687bd7ce62125679a18c	8.1211e-06	0.00022474	155930	134570	187360	180870	85439	62096	4.8
cc9abf2a72acf7e5c0aae80a1469284c	8.9167e-06	0.00024491	1220.6	3280.2	0	610.28	0	76.285	3.22
94f5451e97f0e4c0ae2b5d10eab29e1b	1.0083e-05	0.00027488	0	0	0	0	4271.9	22046	4.04
f2ccbacb54170f033c6b58a06137d5dc	1.0368e-05	0.00028056	0	1830.8	0	152.57	0	0	2.96
1bcefe5204561b0c71e3128af0e69333	1.0606e-05	0.00028487	0	0	0	0	5187.4	28912	4.16
5f006221166e8e5662cfa11cb7f85271	1.1263e-05	0.00030033	29293	39973	6713	18079	9764.4	11824	4.22
21676be99100b531f4ce18379a57822f	1.1831e-05	0.00031317	0	0	0	533.99	0	25708	4.11
3f5b5aeef011e4779400dcedd24fae4b	1.1994e-05	0.00031521	0	0	0	0	0	7018.2	3.55
36b0c59ceaa5f56101dba5ade11fafe5	1.3283e-05	0.0003466	10680	11366	915.42	2364.8	915.42	1449.4	3.72
ae1bf3c6cc25ba357b99734c5ea8bd0d	1.5892e-05	0.00041172	0	0	0	915.42	610.28	6713	3.53
d0b229ddfc565435ee4d5020cf5551df	1.6138e-05	0.00041516	610.28	0	27768	3432.8	40278	19834	4.3
fb0516ef995f3a8da2406819ecaeadbb	2.5246e-05	0.00064485	7628.5	11595	18308	12129	6102.8	3661.7	3.86
534ab1a689f8a81e81b7f57612727135	2.542e-05	0.00064485	3661.7	1754.5	0	305.14	0	0	3.26
440cd2853c2eab5c50d6a2a73969c4d6	2.9364e-05	0.00073976	3966.8	6255.3	305.14	686.56	0	457.71	3.5
a5493bc41895b1d5c774e0aa08f29557	3.1539e-05	0.00074451	610.28	0	0	0	0	0	2.49
38715e59efe543b21c44944ec7733c94	3.1539e-05	0.00074451	610.28	0	0	0	0	0	2.49
276b355bd5a9fad52d98cc4e07b8629d	3.1539e-05	0.00074451	610.28	0	0	0	0	0	2.49
52f8978c174c2cf1b34bc69d21f704c4	3.1539e-05	0.00074451	1830.8	0	0	0	0	0	2.96
8d0153573db02e449e9417b3dd70db3c	3.1539e-05	0.00074451	0	0	0	0	610.28	0	2.49
96c227a4c6d0fc989ee13e0e1fd8ee11	3.159e-05	0.00074451	0	0	0	0	9459.3	0	3.67
d3911e260e5bc46f06814203abd898a0	3.159e-05	0.00074451	4271.9	0	0	0	0	0	3.33
893cabf84b4490605e1012da78dad196	3.159e-05	0.00074451	1525.7	0	0	0	0	0	2.88
4be2da83690605964127a8e14981a70e	3.159e-05	0.00074451	5187.4	0	0	0	0	0	3.41
abe6997f7425141afe4e23933cd50818	3.159e-05	0.00074451	0	0	0	0	915.42	0	2.66
14544365781350f60d4164e074b27072	4.1885e-05	0.00098081	4577.1	4271.9	305.14	839.13	915.42	152.57	3.35
31e6349e6bc13ee3acd7ed5a0c546db0	4.552e-05	0.0010537	1220.6	1525.7	0	0	0	0	2.88
6a7965fe12cb41d76a84bcaf841a8070	4.5574e-05	0.0010537	0	0	10070	6331.6	2441.1	9993.3	3.7
c5fe037aff94895f2c1843f5cb26fc73	5.146e-05	0.0011823	915.42	1678.3	0	76.285	0	0	2.92
3d77f020ef259b67fd5146edd9db4393	5.234e-05	0.001195	2746.2	3356.5	0	1220.6	0	0	3.23
2d35fcc5a4227dcffdea78e7a6e8a3af	6.25e-05	0.0014145	7018.2	4348.2	0	839.13	0	0	3.55
9f2ab77cf2bc8f0bf2c04b7e2c68a499	6.2867e-05	0.0014145	0	0	0	228.85	9154.2	6179.1	3.66
c7a2c5c7429240fd8bd752f65faa93cd	6.3116e-05	0.0014145	6102.8	2822.5	0	76.285	0	0	3.48
61ef625a46864bf227fee1c528754429	6.5901e-05	0.0014679	11290	1449.4	0	0	0	0	3.75
980efcea16f115fc5037e0646951ef95	7.2504e-05	0.0016052	4271.9	1983.4	610.28	610.28	11595	21741	4.02
e99c9ed54ba3b29231467f00b5dd0501	7.9921e-05	0.0017587	1830.8	152.57	0	533.99	0	76.285	2.96
ca8ddb9bdbd5293fdff7147a113927ff	0.00010393	0.0022733	2746.2	2136	0	0	0	0	3.14
6670f0a30715d28fc06393f18364a176	0.00010484	0.0022796	3966.8	2898.8	2746.2	2898.8	0	76.285	3.3
07fb2e5d3db0e2d275570d5c94620ab2	0.00011147	0.0024094	1830.8	2059.7	0	0	0	0	3.01
aa06cd5626eb960c284c76cc5905d039	0.00014406	0.0030955	610.28	2212.3	0	0	0	0	3.04
a9e9b6552fb8452d66a4325b70e093be	0.00019291	0.004121	2746.2	3737.9	0	228.85	0	0	3.27
94ccbbea7dc4c093504520add6bd7b1d	0.00019744	0.0041933	2441.1	1602	0	228.85	0	0	3.09
1b57021f2f3565e98b1cae484e6faeab	0.00020643	0.004359	3051.4	2059.7	0	305.14	0	0	3.18
b8185f1e6203aa511ec7000d769d96e6	0.00025376	0.0053276	0	1907.1	0	1373.1	3661.7	27234	4.13
eab861911e2597cbef9e0c0c89aee619	0.00030317	0.0063284	4271.9	4043.1	1220.6	2975.1	0	381.42	3.33
185f882b9832d234e3aac197862e6f19	0.00038662	0.0080245	4577.1	1296.8	0	0	0	0	3.36
098b7c3ebcc0048ddc4c4d4506d6838c	0.00041486	0.008562	1220.6	1144.3	0	0	0	0	2.79
51fe683b1d7a51d32f05a8606dfcf001	0.00044422	0.0091165	915.42	2670	915.42	228.85	0	0	3.13
bac5e0b549aa52c27404a56563fa2706	0.00046018	0.0093498	1830.8	2288.5	0	76.285	0	0	3.06
b0f350d049bb814ea451a6626f6e23da	0.00046071	0.0093498	2746.2	1373.1	0	0	0	0	3.14
7a7361d36922f73a612f9cb7153a326c	0.00046413	0.0093672	2441.1	839.13	0	381.42	0	0	3.09
8ed5d3cf04a1de98754ec5f81c27c5f7	0.00048729	0.0097806	0	0	0	0	6713	12587	3.8
706bf57003e90c5eed352076fdfad86d	0.00061727	0.012322	1525.7	839.13	0	0	0	0	2.88
3ccf6fc2b70dd52753709ae06d9837a3	0.00064185	0.012743	1830.8	1296.8	0	0	0	0	2.96
6d09196016b0ea22cb07ee4eedb8cbf1	0.00067462	0.013321	1220.6	1068	0	76.285	0	0	2.79
159b9b1fbe3d43feff749196070f458e	0.00068338	0.013367	0	0	0	610.28	610.28	4119.4	3.31
2a73988e3a669ec9948bcebc26b1902d	0.00068426	0.013367	47907	37227	65605	61028	37837	23572	4.32
5e88f8bd7f3456a66bd620796464178a	0.00075992	0.014766	3051.4	2670	0	0	0	0	3.18
145c6d3bfa564997c634461caf770d97	0.00080646	0.015577	0	0	0	0	5797.6	11977	3.78
c011d7e890559d2752b181873d85dc26	0.0008102	0.015577	5492.5	3509.1	7018.2	10527	1525.7	1830.8	3.65
f64188943044f234ae7421473a0f244a	0.00089416	0.017101	3966.8	3432.8	0	1144.3	0	76.285	3.3
8e7862a75e9dbddb6428783971206469	0.00096323	0.018162	0	0	0	0	0	4348.2	3.34
af6fa398413d9d7c532ab367ecfd792f	0.00096421	0.018162	0	0	0	0	0	3585.4	3.25
a76fbadc9bf8f6fa43676c4055656f9a	0.00096454	0.018162	0	0	0	0	0	11443	3.76
5e23c4d7da1773d3296164ddc899deda	0.001167	0.021862	3051.4	2212.3	1830.8	762.85	0	381.42	3.18
f32ce68c91f523279b01ea05636703b6	0.0012692	0.023655	915.42	915.42	0	0	305.14	0	2.66
871c3e9da3122a748d87b561072e1c96	0.0013571	0.025165	0	0	0	0	2441.1	1678.3	3.09
9fd3ef1ae4d4d48faa3f414bbb9b7757	0.0013669	0.025218	915.42	915.42	0	0	0	0	2.66
312776b2023b7683c58aa24d3574a540	0.0014209	0.026083	3051.4	3661.7	0	228.85	46076	3051.4	4.36
0aa219a9892ce95d88b7eed9079b0e4f	0.0016253	0.029686	3661.7	305.14	0	305.14	0	0	3.26
363180bfbff7764d774d8322a4553b9e	0.0017928	0.032471	2441.1	2898.8	0	152.57	0	0	3.16
90b8c759abf8dc80ad5837b1842af0b3	0.0017956	0.032471	1220.6	305.14	0	228.85	8849	915.42	3.65
3d83a3ab0b42ef03c8947cb06c9aed3f	0.0018932	0.034068	2746.2	1220.6	0	152.57	0	0	3.14
9499040da3b0a9404c576c9792b517a6	0.0019503	0.034924	2441.1	1373.1	0	76.285	0	0	3.09
5c59f03df62623d0f96357d1501426cf	0.0020285	0.035777	5492.5	10146	17088	13197	9459.3	4958.5	3.78
702936be5a49d756b961470dab474af2	0.0020372	0.035777	2746.2	0	0	152.57	0	0	3.14
8fd83146949e00e00d9a079511072939	0.0020372	0.035777	3051.4	305.14	0	0	0	0	3.18
e9e5dfd140d597b1d88a3c9280a3e565	0.0020372	0.035777	915.42	76.285	0	0	0	0	2.66
71bcaf8daeda9b5c8ade68104a0b7908	0.0021065	0.036818	610.28	2136	0	228.85	0	0	3.03
7cf58466794e8475d6ef8945b8d9ab6a	0.0022204	0.038625	0	152.57	0	0	1220.6	0	2.79
b5b316497010efaafc4bed9f7e840f89	0.002482	0.04297	1830.8	1602	0	0	0	76.285	2.96
cb86347cdc2a33bd12f6b64254199d3d	0.0025549	0.044025	0	0	0	0	610.28	3814.2	3.28
d5ffbd3dcb6af84eaf1ea088895359fc	0.0025699	0.044075	0	686.56	305.14	0	0	0	2.54
55f7b2eaf8313cab5677471c1353d47b	0.0026262	0.04465	610.28	0	0	305.14	0	0	2.49
f25b880acea8b62afacdb267534197e8	0.0026279	0.04465	0	0	0	0	1830.8	457.71	2.96
109924fea952f73a9703089d1003b357	0.0028588	0.048348	0	0	0	0	2136	3890.5	3.29
61856b1362233c8dd9d5a24d31cba111	0.0029116	0.049014	3051.4	2975.1	0	762.85	0	0	3.18
e840bc16b12194e1a351ed268646c3f4	0.0029369	0.049213	13426	12053	915.42	2593.7	0	381.42	3.83
b2c26c294d64ee65874cb7c2d104984e	0.0032456	0.054138	1830.8	1220.6	0	0	0	0	2.96
55852a1846ee4b27071119b9652d6b28	0.0035439	0.058845	2136	2593.7	0	0	0	0	3.11
96c533da81cbf70435b00c5e74cef5d6	0.0036939	0.060011	2441.1	305.14	0	76.285	0	76.285	3.09
fd61223d6864d13c45a591a47c51dc9b	0.0036994	0.060011	0	610.28	0	0	0	0	2.49
87c1fcbb38998c894386f357574cc5a7	0.0037103	0.060011	0	0	0	0	0	2975.1	3.17
fac739d86ae3bbd964e2a7b5e517aa7e	0.0037103	0.060011	0	0	0	0	0	1678.3	2.92
827bb4e184684c7008f5645c54d9d1b0	0.0037115	0.060011	0	0	0	0	0	2898.8	3.16
eef7cdb0611216261d73b0fa630ad512	0.0037127	0.060011	0	0	0	0	0	3280.2	3.22
49769beba138da004fcc171225ddfc4e	0.0041553	0.066598	0	0	1220.6	457.71	3966.8	1296.8	3.3
c5a30679e9c5b41dd3dd8c1adbe30316	0.0041567	0.066598	0	0	0	381.42	0	12206	3.79
c936a15889bdf791d349a7428f3938a4	0.0049758	0.078111	7933.6	9840.7	0	0	0	4958.5	3.69
e97776b70b482423bf3c7d3b9e1f4dc9	0.0051415	0.078111	0	0	1525.7	0	610.28	76.285	2.88
d6c767662d3a28f77c1692957cbe29e9	0.0052815	0.078111	915.42	915.42	0	76.285	0	0	2.66
17753a04c358b65972ce4531833fcca1	0.0056247	0.078111	915.42	0	0	0	1830.8	16020	3.9
350235dc06427fbe808d1bb3452afc91	0.0056318	0.078111	3940600	4003600	4819700	4949700	4823900	3894800	5.72
27fcc7f0f3db47415025cede1db73599	0.0058261	0.078111	0	762.85	0	686.56	6102.8	839.13	3.48
dede9763df029e9d468f05d664e91743	0.0060179	0.078111	0	991.7	915.42	2212.3	8238.7	0	3.61
3ffceb68b1270f1f80e07a9b631e7e44	0.0063448	0.078111	4577.1	3814.2	3356.5	2517.4	915.42	0	3.36
9e2d1901452d8d180ada72036ed6b99d	0.0063678	0.078111	2441.1	915.42	0	0	0	0	3.09
a506279cb55e9c711a43d3c28cdb0fc5	0.0064114	0.078111	915.42	991.7	0	152.57	0	0	2.7
b0ae31d6753027596bf5d27457162d52	0.0068615	0.078111	610.28	0	0	152.57	915.42	0	2.66
d6fa48a3fd761fd8a925ec279958cefa	0.0070684	0.078111	0	0	3356.5	915.42	915.42	0	3.23
8375269bac41522ebf49e3c1dd5be67f	0.0071696	0.078111	6102.8	8696.4	610.28	3661.7	8238.7	7628.5	3.61
b33966303418df3e612ef81215f67a90	0.0072307	0.078111	2136	686.56	1830.8	1144.3	610.28	0	3.03
9ddb15bd2020958f638b59d0120bd76c	0.0075071	0.078111	1220.6	0	5492.5	11672	8238.7	10070	3.77
9da7a746599a382ba70561fd598dfde3	0.0076076	0.078111	305.14	2364.8	0	762.85	0	0	3.07
ffed2e8f904688dbf1bc82cbce7723f5	0.0077716	0.078111	1830.8	0	0	1068	915.42	0	2.96
29c6773565a9de6dc234eecf6487d073	0.0077716	0.078111	1220.6	1144.3	0	0	915.42	0	2.79
9889321700684fd8f472c6535a7a2da6	0.0078016	0.078111	0	0	0	1678.3	0	19453	3.99
301da67d1495862e425ad895452f8709	0.0081651	0.078111	0	0	0	0	305.14	1602	2.9
c0de230d76d96357bd2f353b96d645df	0.0082044	0.078111	915.42	305.14	0	305.14	0	0	2.66
4badc41f2833225bbadf7a9dacb12304	0.0082752	0.078111	0	0	0	533.99	2746.2	1220.6	3.14
4b77db03a5504f70486692ec768ca18c	0.0083346	0.078111	305.14	686.56	0	0	0	0	2.54
4a18316870e7129c3bcf29ca0d51f3fd	0.008372	0.078111	3051.4	457.71	0	0	0	0	3.18
aac967fba05f610cbf368f6723c36317	0.008372	0.078111	0	0	0	0	2136	305.14	3.03
d1b7e8e96fac32e049bcebfbe73d882b	0.008372	0.078111	2746.2	533.99	0	0	0	0	3.14
cbf82a220d4ef52e5818c55142bfdc4d	0.0085457	0.078111	610.28	1144.3	0	0	0	0	2.76
5517e82f0118eaf02c2c08d15c54fd41	0.0086164	0.078111	80557	68656	99780	67970	32040	21360	4.59
b9cd8d8967008cd5ef1df3e8dc3f212c	0.0086824	0.078111	9459.3	7247	305.14	2136	0	0	3.67
ae8db39b287755346b602c0a5ea8a60b	0.0087111	0.078111	610.28	991.7	0	0	0	0	2.7
0036b1cf5c33f564b87d5d717b54917e	0.0088359	0.078111	2136	457.71	0	0	0	0	3.03
596d2babbb261b7efe42de024f289017	0.0088359	0.078111	1830.8	381.42	0	0	0	0	2.96
e6dc9a5c030649344a3591d0378e1ca7	0.0096765	0.078111	5187.4	2517.4	2746.2	1068	0	228.85	3.41
07c400dd2bc35f554fcdd45c1e9b5191	0.0097288	0.078111	15257	10375	11900	16630	5492.5	4195.7	3.79
25961b44f67d40e8377bbc76b1f92a6d	0.010145	0.078111	2441.1	2059.7	915.42	1602	0	76.285	3.09
f4daeb493469ca3e129eedc9024d6a88	0.010352	0.078111	0	0	0	0	1525.7	457.71	2.88
679ca657d87fbb51a72ea33d2cda793d	0.010791	0.078111	2441.1	1602	305.14	381.42	0	0	3.09
25c2b068bb553995eb7b380ec699dc27	0.010918	0.078111	915.42	381.42	0	0	0	0	2.66
94169870e44e75e04fbb16f73a156b58	0.011499	0.078111	0	3661.7	0	0	4577.1	0	3.36
e75e0b20dde68eaa3acf54944aeadc5a	0.011542	0.078111	305.14	2822.5	915.42	533.99	0	152.57	3.15
55cfbabbbc98af72f8f0c7fdf35888e0	0.01162	0.078111	0	839.13	1830.8	4805.9	2746.2	5339.9	3.43
e2790f3f5fc0ec172db481a64a2f4cf2	0.01175	0.078111	0	0	0	0	27157	17698	4.13
b8bbe32cc07e7c8a3907de75c28e4533	0.01194	0.078111	1525.7	228.85	0	0	0	0	2.88
395950cb42ee1bd9e3738998bf97e494	0.012365	0.078111	9764.4	3509.1	0	1754.5	1830.8	991.7	3.69
4764b4cebe094d40a02da5d5aba564a9	0.012864	0.078111	20444	14342	27462	28225	36617	22962	4.05
161b3d2628d9683baa82b81467f21953	0.01334	0.078111	0	1525.7	0	0	0	0	2.88
0eb7910ba54806c35c53e62ab268a060	0.013352	0.078111	0	0	0	0	0	1678.3	2.92
172faa492f59405fa249809de360de81	0.013356	0.078111	0	0	0	0	0	4500.8	3.35
aef665ccc39d6fb4f22d4e5b9df7b97f	0.013356	0.078111	0	0	0	0	0	9077.9	3.66
9cddeaf23278c0cf331e9f325a1fc8b0	0.013356	0.078111	0	0	0	0	0	3051.4	3.18
5b4a1fd9e459b1fe6de448175250ba66	0.013356	0.078111	0	0	0	0	0	44398	4.35
dcbdfa3c5903f8accf05f2b322437653	0.013356	0.078111	0	0	0	0	0	8772.7	3.64
838f2180a057d71e96a64cb64296df0b	0.013507	0.078111	2746.2	3509.1	0	533.99	610.28	1220.6	3.24
2705081a1229cde6f0b8c7dba4baa644	0.015304	0.078111	0	610.28	1830.8	9688.1	1220.6	11900	3.77
0cc28b96e314b20abd4fa05f15276ad2	0.015498	0.078111	0	457.71	2746.2	1449.4	305.14	0	3.14
2388f5bd38b7422f35d2bf769a501a44	0.015609	0.078111	0	0	69266	0	0	0	4.54
24199e821cecd129a98ddd129858a33c	0.015609	0.078111	0	0	0	0	915.42	0	2.66
a295df3d4f89f0b5431e334c08a39527	0.015609	0.078111	0	0	1830.8	0	0	0	2.96
4dfd620a042592e2122e9429e4b8e233	0.015609	0.078111	2441.1	0	0	0	0	0	3.09
630a76712d64d84cbc8a049eb8639ccc	0.015609	0.078111	5797.6	0	0	0	0	0	3.46
a0ef5cbcee1724369a3516ef4a497bc6	0.015609	0.078111	0	0	116560	0	0	0	4.77
682170811915a8f16e96b881ce789f2e	0.015609	0.078111	0	0	13731	0	0	0	3.84
913a7fb261eb591defe7da8f7bc94143	0.015609	0.078111	0	0	11900	0	0	0	3.77
4ad3d0e5ccfdd61e630cbf93d071ba71	0.015609	0.078111	4271.9	0	0	0	0	0	3.33
468d83affc211f75db20dad4cc69b0b3	0.015609	0.078111	0	0	0	0	3966.8	0	3.3
7be18b253869068ceae5b81e28882ba7	0.015609	0.078111	23496	0	0	0	0	0	4.07
fc3828b7fd8fa1cd789bfe87f7d82822	0.015609	0.078111	0	0	7323.3	0	0	0	3.56
ce10b2d60a6352ab7768f5ef8603c495	0.015609	0.078111	0	0	3356.5	0	0	0	3.23
f56c5bf11cf6b1064fed81893f62ed53	0.015609	0.078111	0	0	0	0	6102.8	0	3.48
ddc4e62053856a282828d1534583d2ce	0.015609	0.078111	0	0	1830.8	0	0	0	2.96
89a40a0729a894ec075bb1e56f655058	0.015609	0.078111	2136	0	0	0	0	0	3.03
f1759b75f78866c6149ec83f8bdfd4f0	0.015609	0.078111	0	0	0	0	305.14	0	2.19
53a5cd1e503f4e4f39ee69dbe149ceb9	0.015609	0.078111	0	0	64384	0	0	0	4.51
1fd5b51c58380325588484d4dad0c2dd	0.015609	0.078111	0	0	0	0	15257	0	3.88
6f35d756b63207d746c732de0f7b4923	0.015609	0.078111	0	0	0	0	4271.9	0	3.33
44258a55838e20d2b11ef2778f457319	0.015609	0.078111	0	0	0	0	3051.4	0	3.18
8d4cc28d864e426c6e3404796f751c56	0.015609	0.078111	0	0	2441.1	0	0	0	3.09
e06218de36e0014b85f2396e9067d6f7	0.015609	0.078111	0	0	0	0	1220.6	0	2.79
021728e271498dbe67ff0ce4d6c88ae4	0.015609	0.078111	3966.8	0	0	0	0	0	3.3
2e611398a650f6a4f596cdc9f124a4e7	0.015609	0.078111	0	0	10680	0	0	0	3.73
4c806d5b62c296da82e9937f66a374cd	0.015609	0.078111	0	0	0	0	1525.7	0	2.88
c5aa96e0614b069e7fe18a3c94890d72	0.015609	0.078111	0	0	0	0	6102.8	0	3.48
10565c0be3490eb8352a18e0041d0485	0.015609	0.078111	0	0	0	0	1830.8	0	2.96
297f40a90cdfec448220b8cfd802f713	0.015609	0.078111	0	0	8543.9	0	0	0	3.63
3d0556e27898838b9f25a89b2a8dbd51	0.015609	0.078111	8849	0	0	0	0	0	3.65
bba76120bb161f01610a72c60c188687	0.015609	0.078111	6713	0	0	0	0	0	3.53
2b483c966b0b4468d41f28a277c720b3	0.015609	0.078111	0	0	1830.8	0	0	0	2.96
172aa48e66c516c4b4dc728a93d91441	0.015609	0.078111	0	0	0	0	1830.8	0	2.96
45db2c4837723373352859e17ec297bc	0.015609	0.078111	0	0	0	0	6407.9	0	3.51
95fcf511035957dc2696b2a868909a5b	0.015609	0.078111	6407.9	0	0	0	0	0	3.51
747aa94d02dc9e717f4e37c1aa44e410	0.015609	0.078111	0	0	11595	0	0	0	3.76
769838740af65237977a4b0e9ce48a1f	0.015609	0.078111	0	0	3661.7	0	0	0	3.26
096ef10ddf9be59917f898f9fad698ce	0.015609	0.078111	0	0	0	0	2136	0	3.03
afd1391c78c361ff31dc38d50e4da654	0.015609	0.078111	6102.8	0	0	0	0	0	3.48
7197bcbb7e41fa45e9aa281f9b59c803	0.015609	0.078111	0	0	182780	0	0	0	4.96
a4b3d13c7bc04f50c24c2e5a07089bdf	0.015609	0.078111	8543.9	0	0	0	0	0	3.63
ae804599760b3f142e5d67f56504539e	0.015609	0.078111	0	0	3661.7	0	0	0	3.26
8dea1192794acf6cbd647df335196cb6	0.015609	0.078111	0	0	0	0	1830.8	0	2.96
aa9f3815f3fe027fbd258723be0b5037	0.015609	0.078111	0	0	0	0	3051.4	0	3.18
25a8a39cb4fd459fc5ad09f8e4271da0	0.015609	0.078111	2441.1	0	0	0	0	0	3.09
81cb48befac7e2831b7207e88f26ceba	0.015609	0.078111	0	0	0	0	2746.2	0	3.14
e2361816b90af165e8e870230dc9e001	0.015609	0.078111	0	0	0	0	610.28	0	2.49
6657ae3202143de2ad4ef1dd052e6056	0.015609	0.078111	0	0	0	0	915.42	0	2.66
13a0d536f0d9ffef52d59e2ff83c0e87	0.015609	0.078111	0	0	5187.4	0	0	0	3.41
e053174c26c7ef2db18d328dd7476bae	0.015609	0.078111	610.28	0	0	0	0	0	2.49
b67202a525208c2d41e85f23cf1f087a	0.015609	0.078111	0	0	4577.1	0	0	0	3.36
046e5569fddbc11e48a62cfd1268a4c3	0.015609	0.078111	0	0	0	0	12206	0	3.79
d8cc70ef719c394a20914cb65fb5b18d	0.015609	0.078111	0	0	915.42	0	0	0	2.66
21ab9955c5e2ce2b6ce179ffe7d62c90	0.015609	0.078111	0	0	0	0	1525.7	0	2.88
cfcbf5b715edb5c1b9ec4d35daab8450	0.015609	0.078111	0	0	0	0	33870	0	4.23
dca8877d9ebfd74cc4bcfe971471f744	0.015609	0.078111	0	0	108930	0	0	0	4.74
df9b786548b39c4c0485f34c8afdd308	0.015609	0.078111	0	0	0	0	7933.6	0	3.6
6b0a90600666b9f3825c92b42545ecfd	0.015609	0.078111	3356.5	0	0	0	0	0	3.23
f61ff2b08e8268dcdc677d6bbea9f2c4	0.015609	0.078111	2136	0	0	0	0	0	3.03
1ec3f37bd2f7770931d7d8da8ffb73a8	0.015609	0.078111	610.28	0	0	0	0	0	2.49
1065cc7105f78910b11477467759331e	0.015609	0.078111	1220.6	0	0	0	0	0	2.79
b1e8d7d9898547ce224690db441128cc	0.015609	0.078111	0	0	0	0	4882.2	0	3.39
5c9934dc49e7bfb42c146831c0845e9c	0.015609	0.078111	0	0	0	0	4271.9	0	3.33
841d5d7222536b46fe1301c593b89716	0.015609	0.078111	1220.6	0	0	0	0	0	2.79
7960e844acced5f4a3e5675ad1be16f6	0.015609	0.078111	0	0	0	0	3966.8	0	3.3
79daa81cf3d92f5b18ae1bba70d33c71	0.015609	0.078111	0	0	8849	0	0	0	3.65
cccd07a9bf587049ad6a68fd49ffabfb	0.015609	0.078111	0	0	2441.1	0	0	0	3.09
99e3491fd173d59aa73b7f954c133bc2	0.015609	0.078111	0	0	915.42	0	0	0	2.66
ccc70160a0ae4612c1746ef787bed84a	0.015609	0.078111	0	0	610.28	0	0	0	2.49
f8ead451c147c3e65bf8f3ea13d285b1	0.015609	0.078111	0	0	0	0	915.42	0	2.66
f2ccbe7cc5f441d7337e45efd51424e8	0.015609	0.078111	2136	0	0	0	0	0	3.03
83fb907a4aab3bfe0f46357cf9a18f8c	0.015609	0.078111	0	0	0	0	2441.1	0	3.09
ae64040a8f74c88fefb29eba057b905d	0.015609	0.078111	0	0	0	0	3051.4	0	3.18
89fc0e4ce4a6fa5c64b54f9479772a8d	0.015609	0.078111	1220.6	0	0	0	0	0	2.79
10849565ebef0681e5959c98f0f13c28	0.015609	0.078111	915.42	0	0	0	0	0	2.66
0504e7ba2592ba425d44c214bde94336	0.015609	0.078111	0	0	1830.8	0	0	0	2.96
a2ca2408a02930c84d1c411ce5221347	0.015609	0.078111	0	0	3356.5	0	0	0	3.23
09b6f2b161d6ea796a6a6213074a057d	0.015609	0.078111	0	0	0	0	915.42	0	2.66
463649a876e8386336c5bbe2792a43b7	0.015609	0.078111	2136	0	0	0	0	0	3.03
9b2b2031db6bd34231d99f725c3866f9	0.015609	0.078111	0	0	0	0	305.14	0	2.19
f91036866f0a6ec19fd8d92e8d444143	0.015609	0.078111	1525.7	0	0	0	0	0	2.88
b8c96896d5a4318b1a5986641dcc286a	0.015609	0.078111	0	0	0	0	610.28	0	2.49
7e6416f699eaa22511f8ffa3b7ef2b77	0.015609	0.078111	0	0	2441.1	0	0	0	3.09
044643a3d7ee190637e455c56c2d8027	0.015609	0.078111	0	0	610.28	0	0	0	2.49
308b2e4beece5a2f9c4d022a50d6660a	0.015609	0.078111	0	0	0	0	1830.8	0	2.96
57dfd6a96cdafefab16fd13e158913de	0.015609	0.078111	610.28	0	0	0	0	0	2.49
cc1ebcba995607391d4399a1d1e3282e	0.015609	0.078111	0	0	0	0	305.14	0	2.19
0e859319cdfd864cf18776f03e5c3ad5	0.015609	0.078111	0	0	0	0	1830.8	0	2.96
4a69c06b0d4d758b4ffbc948ab222316	0.015609	0.078111	0	0	0	0	915.42	0	2.66
023ec10a00bc2f66cdb66f4320f5e4af	0.015609	0.078111	0	0	4271.9	0	0	0	3.33
8369ad9ab65e541425bb41d58978a2ac	0.015609	0.078111	2441.1	0	0	0	0	0	3.09
9b95cfc5e73689b29eb1b0c01dc59d27	0.015609	0.078111	915.42	0	0	0	0	0	2.66
e701bd9265cbf4be5516b5d5050f6612	0.015609	0.078111	0	0	915.42	0	0	0	2.66
0645e59817eb7a1f99f7e8aa0e342d7d	0.015609	0.078111	0	0	0	0	1525.7	0	2.88
9f81d99337f8be45ce797289f0fab315	0.015609	0.078111	0	0	305.14	0	0	0	2.19
d43552761b2b95ed589fe6c77c0114a2	0.015609	0.078111	1525.7	0	0	0	0	0	2.88
648481d05acee7713816ae022f892d60	0.015609	0.078111	10985	0	0	0	0	0	3.74
328e87308fbea9141b4157ed36f32347	0.015609	0.078111	0	0	5187.4	0	0	0	3.41
469fcf1145ab4de32b68f865a75c9361	0.015609	0.078111	0	0	3051.4	0	0	0	3.18
6579954acf2347700587a7939b228ed5	0.015609	0.078111	610.28	0	0	0	0	0	2.49
0d444a281d8e5307ec85aad2f2da27ab	0.015609	0.078111	0	0	4271.9	0	0	0	3.33
a5271fddeffcf31d4f9b55341117e74a	0.015609	0.078111	610.28	0	0	0	0	0	2.49
72041e768fb733d399a9bf6e2f33914d	0.015609	0.078111	0	0	0	0	915.42	0	2.66
faf131d18b248dd995c0cbef69d9a8c4	0.015609	0.078111	0	0	915.42	0	0	0	2.66
e982af69693057c44e1efc1401e9ca7d	0.015609	0.078111	5187.4	0	0	0	0	0	3.41
0d7d0209c603a81817dbcd2999ba0894	0.015609	0.078111	610.28	0	0	0	0	0	2.49
9d3dd2d00e1d56bfc421b32a1215211a	0.015609	0.078111	915.42	0	0	0	0	0	2.66
5cd509f90ea7046dac5dc24d18c7cf74	0.015609	0.078111	0	0	0	0	1830.8	0	2.96
4a1778cf840e7835c7502e905009dfef	0.015609	0.078111	0	0	12816	0	0	0	3.81
3e1b7b0fe940516288356445ce44646d	0.015609	0.078111	0	0	0	0	915.42	0	2.66
ef456587d690f690fb4068e45c903c85	0.015609	0.078111	915.42	0	0	0	0	0	2.66
a92a172d4bc45a5895446108948fa378	0.015609	0.078111	0	0	9154.2	0	0	0	3.66
ff38ed959ddba182b5ea5de7a48e36f0	0.015609	0.078111	0	0	0	0	7323.3	0	3.56
e8d94fe5a8eddacb271af355d165e5b6	0.015609	0.078111	0	0	0	0	1830.8	0	2.96
ff7114354d4c1fee35d2dadb5177b8ca	0.015609	0.078111	0	0	0	0	915.42	0	2.66
878179c4ff5fec2fce8acbcd7ab3a6d4	0.015609	0.078111	0	0	0	0	305.14	0	2.19
791c6cdc691cfb2cd2900f75365b6469	0.015609	0.078111	0	0	0	0	610.28	0	2.49
59da1a7cc11a9d2b28c1ea2df8048781	0.015609	0.078111	0	0	1525.7	0	0	0	2.88
6c80bd5923d606346aa83db14f2a096e	0.015609	0.078111	0	0	0	0	915.42	0	2.66
f5273512f2a7a716e2100011daae1f2d	0.015609	0.078111	0	0	915.42	0	0	0	2.66
365e28bbe621881e5fa1b07dbc950802	0.015609	0.078111	0	0	0	0	610.28	0	2.49
4d504837c73f76ec18845339142f9ff1	0.015609	0.078111	0	0	0	0	915.42	0	2.66
fa7a6f6f6227633cb2ef3af052ac0be1	0.015609	0.078111	0	0	610.28	0	0	0	2.49
e351a41d27c236b5e36fc54651d652b2	0.015609	0.078111	0	0	0	0	2441.1	0	3.09
ab3f72f1cde932170bbd2f2855264b62	0.015609	0.078111	0	0	0	0	915.42	0	2.66
90d820e8783576afbf7b630e2e1e00bc	0.015609	0.078111	0	0	0	0	1830.8	0	2.96
a6a9fe34843e66e8709da968b1f5f99c	0.015609	0.078111	1220.6	0	0	0	0	0	2.79
54c17b8133d74cf48767ad305c16a25d	0.015609	0.078111	0	0	0	0	1220.6	0	2.79
c1ba1f0d14fc0feca5e61ef82b5fc2c0	0.015609	0.078111	0	0	0	0	3356.5	0	3.23
46d2569b357ad7db1518b8b428512559	0.015609	0.078111	610.28	0	0	0	0	0	2.49
106557d9335017036edf31822206b128	0.015609	0.078111	305.14	0	0	0	0	0	2.19
6953f7ae99df03ef19966e4dd31609ab	0.015609	0.078111	0	0	0	0	1220.6	0	2.79
27c35ee6501982a195da4569df41e75b	0.015609	0.078111	0	0	0	0	610.28	0	2.49
f08afd94d17083c1d663d4fa7a2619be	0.015609	0.078111	1220.6	0	0	0	0	0	2.79
68b40f893005fc407348405d4a209379	0.015609	0.078111	0	0	0	0	610.28	0	2.49
33394ace5444065be992b1c5652585b1	0.015609	0.078111	0	0	0	0	1220.6	0	2.79
8b60f264569b81194fb9ba4ba46f168f	0.015609	0.078111	305.14	0	0	0	0	0	2.19
4c0cdf7c64199df024aecb86651d893a	0.015609	0.078111	0	0	1220.6	0	0	0	2.79
70b06a44c9e82f43113f42153aec387d	0.015609	0.078111	0	0	0	0	915.42	0	2.66
e2e262855dd8c3945831e44bd2d35f65	0.015609	0.078111	0	0	0	0	305.14	0	2.19
1e242bf9b6e4bf0f00cb34c7df25040e	0.015609	0.078111	0	0	0	0	610.28	0	2.49
9d11af7b75182d1e83dcf001cd44b970	0.015609	0.078111	1220.6	0	0	0	0	0	2.79
99de22491b6c3396137a1e2b63ebb41a	0.015609	0.078111	0	0	0	0	1220.6	0	2.79
47c87dd52644fe1f36827f7c0f20bdd6	0.015609	0.078111	2136	0	0	0	0	0	3.03
c35183bb99413b9fb5029cd9160a63cf	0.015609	0.078111	0	0	0	0	305.14	0	2.19
01889d44eba1124d2270d4bc1d971a8d	0.015609	0.078111	2136	0	0	0	0	0	3.03
124f5fb1e26514afad34c2dc6b03140f	0.015609	0.078111	0	0	0	0	610.28	0	2.49
a3022d60c4357aaede3b0da1cf58b05b	0.015609	0.078111	0	0	2136	0	0	0	3.03
4eab422023d3f2479f5d0f8167446d2f	0.015609	0.078111	0	0	0	0	3051.4	0	3.18
5546dd0566387e6d1c9d6385c1008ebc	0.015609	0.078111	0	0	0	0	1220.6	0	2.79
566bee9366d5876975c20200996c87f5	0.015609	0.078111	0	0	0	0	3051.4	0	3.18
e2eb606df016147fc674b7a248e1fd19	0.015609	0.078111	0	0	0	0	915.42	0	2.66
3c4885f819c7879e719a192af7660e83	0.015609	0.078111	0	0	0	0	915.42	0	2.66
d4e5ab1e0b17e9dfa30819afc9f13946	0.015609	0.078111	1830.8	0	0	0	0	0	2.96
fb01ca420ac94f361ee31e1468560b8d	0.015609	0.078111	0	0	0	0	915.42	0	2.66
a67162cab91971c2691d88c44e136bf1	0.015609	0.078111	0	0	305.14	0	0	0	2.19
8a5ae9f386a54724a812eadd1da425fa	0.015609	0.078111	0	0	0	0	610.28	0	2.49
4fd05d6f5e06aba49b4b9b1aa933ffc1	0.015609	0.078111	2136	0	0	0	0	0	3.03
ead74f11a8f8637c575126f388b0d478	0.015609	0.078111	610.28	0	0	0	0	0	2.49
006e190f7868ed5d55b35ce6f9490a21	0.015609	0.078111	0	0	0	0	610.28	0	2.49
f119de9aa01d83c881a2b03415ee32e2	0.015609	0.078111	305.14	0	0	0	0	0	2.19
b79c7cb653490d09e632adf7a1fa2b40	0.015609	0.078111	0	0	5492.5	0	0	0	3.44
91dc3a9112ae0ac8d315258ac9894697	0.015609	0.078111	1830.8	0	0	0	0	0	2.96
2087ff9f4b9c708e4ed19046434d8220	0.015609	0.078111	0	0	0	0	915.42	0	2.66
18a9773d4f425336c1e261a42e02c931	0.015609	0.078111	0	0	0	0	2136	0	3.03
d69fbcc17ee82615d360ab912192fe78	0.015609	0.078111	610.28	0	0	0	0	0	2.49
a0490832d029ade7a5ba54298e7a1148	0.015609	0.078111	0	0	1525.7	0	0	0	2.88
3b9047caffebcb8b097870fbd13da086	0.015609	0.078111	610.28	0	0	0	0	0	2.49
4950f0f009ff7ecf6e44b41f5581e7c6	0.015609	0.078111	0	0	1525.7	0	0	0	2.88
ea4cdbf8b7bce3e3c2be421e07cebd18	0.015609	0.078111	0	0	0	0	610.28	0	2.49
ae8bb14c62c3fb78dd34d87a4a4cb9bd	0.015609	0.078111	610.28	0	0	0	0	0	2.49
330070701c5a541e8c8651530e832dff	0.015609	0.078111	305.14	0	0	0	0	0	2.19
b2857d6fb133d70b1d3fb99e5818b662	0.015609	0.078111	0	0	0	0	305.14	0	2.19
e3a184ec97e9d3aa261b9634c55adab4	0.015609	0.078111	0	0	3966.8	0	0	0	3.3
33bbafa56f0ae36ace29f0cd78d06b89	0.015609	0.078111	0	0	0	0	305.14	0	2.19
acc949a41ab60b6be9980343c91ad876	0.015609	0.078111	0	0	1830.8	0	0	0	2.96
86a0fe64c2c5faa59b54954dd3ca4713	0.015609	0.078111	0	0	0	0	610.28	0	2.49
3d63d8c59b72cfc90fa0d912d51e696f	0.015609	0.078111	0	0	0	0	610.28	0	2.49
11194b0e78d0abb3387c7a92633617c8	0.015609	0.078111	0	0	0	0	1220.6	0	2.79
dc0c552146a89f6bb8c4a801922cdb18	0.015609	0.078111	0	0	0	0	2746.2	0	3.14
79f61d6d356e588c73799ba6a211160e	0.015609	0.078111	0	0	0	0	4271.9	0	3.33
d8398e6daa8a364efebf114907576411	0.015609	0.078111	0	0	0	0	610.28	0	2.49
c67c75e55ba6c1311ede62646064cb67	0.015609	0.078111	0	0	0	0	305.14	0	2.19
673aaf5bdd93ee64cb26ac8e22644d2d	0.015609	0.078111	0	0	0	0	610.28	0	2.49
6fc353f25b83a13db2416f8fe88b015b	0.015609	0.078111	0	0	0	0	7018.2	0	3.55
23f65b022a3d3d76688b374e091ff631	0.015609	0.078111	1220.6	0	0	0	0	0	2.79
e87e46130509adcd75bf859fb0cbcaa6	0.015609	0.078111	305.14	0	0	0	0	0	2.19
a5826208da6c090ecf913b8eb575851a	0.015609	0.078111	305.14	0	0	0	0	0	2.19
2d41a68d5e0b6a745db8b4eda98c9401	0.015609	0.078111	305.14	0	0	0	0	0	2.19
bfa3ebb4155541388e2293bf35f0d31a	0.015609	0.078111	0	0	0	0	305.14	0	2.19
d85d35eb1fa8782d1c2ef3618db1fc4d	0.015609	0.078111	0	0	0	0	1525.7	0	2.88
afeecf7a61e6311bd7d92c27b2b151ce	0.015609	0.078111	610.28	0	0	0	0	0	2.49
d6c133e4ad981a488d3d32435e35dcc2	0.015609	0.078111	1830.8	0	0	0	0	0	2.96
46cd7190135892e468efffb3f8548d60	0.015609	0.078111	0	0	0	0	305.14	0	2.19
ee7e5cff409bc1e8137a564c52ad028f	0.015609	0.078111	0	0	0	0	305.14	0	2.19
09ad36fcc35cb8bca8b6199dd4249936	0.015609	0.078111	0	0	915.42	0	0	0	2.66
41c41e116830d75ae4ee2645c5410318	0.015609	0.078111	0	0	0	0	610.28	0	2.49
af4a52dee04677773de6eaabfebbfa2d	0.015609	0.078111	915.42	0	0	0	0	0	2.66
319708bf4d1c78f102aaabf187528c43	0.015609	0.078111	0	0	610.28	0	0	0	2.49
9c0c1d1fdb4c11137c23408326c41a55	0.015609	0.078111	610.28	0	0	0	0	0	2.49
fec85711b12d06aee2a80321819f8f2f	0.015609	0.078111	915.42	0	0	0	0	0	2.66
2b7cde5286bfa4b07e6ce3c28d541641	0.015609	0.078111	305.14	0	0	0	0	0	2.19
75621e72279717bb0ab56b4dd2fd3381	0.015609	0.078111	0	0	0	0	305.14	0	2.19
3f91c9351227afaa9bbf82b2d31768df	0.015609	0.078111	0	0	0	0	305.14	0	2.19
8957baa57bf23a679dd960f2be6bf3a2	0.015609	0.078111	0	0	915.42	0	0	0	2.66
ea37c3c98c9a787f6d56ab138e539310	0.015609	0.078111	610.28	0	0	0	0	0	2.49
92cab3a39398776827566a553e209548	0.015609	0.078111	610.28	0	0	0	0	0	2.49
ee6e6c29f81954601124e723f19e0cef	0.015609	0.078111	1220.6	0	0	0	0	0	2.79
7c3fb0bde91ef094db63e9b65c0fb2c0	0.015609	0.078111	0	0	0	0	915.42	0	2.66
7047c9a851338669def57bf7470c5dec	0.015609	0.078111	610.28	0	0	0	0	0	2.49
4301ca6180e582b78812224b5cd8c783	0.015609	0.078111	305.14	0	0	0	0	0	2.19
bcc16382013d58e827390495ed77344c	0.015609	0.078111	0	0	0	0	915.42	0	2.66
d77fbdb38a5562c2df52b56d4974c344	0.015609	0.078111	0	0	0	0	305.14	0	2.19
de6bca736b68932b46555484b03f073f	0.015609	0.078111	0	0	0	0	305.14	0	2.19
e0583f1bbddbfe557a0ea996eac3ab17	0.015609	0.078111	0	0	0	0	2136	0	3.03
5203d312d2b0564c9c9a0496f05f715e	0.015609	0.078111	305.14	0	0	0	0	0	2.19
f675c463b6db72108bfabab83e8eb117	0.015609	0.078111	610.28	0	0	0	0	0	2.49
