# Supplementary material for: Phage-induced disturbance of a marine sponge microbiome
Source: Environ Microbiome. 2024 Nov 26;19:97. doi: 10.1186/s40793-024-00637-7 (PMC11590407; doi:10.1186/s40793-024-00637-7)
Supplement: Supplementary file 19 — Additional file 19. Table S12 Results of a single factor analysis with a Kruskal–Wallis test for control and grouped phage treatments at 72 h of relative abundances at the genus level. [file 40793_2024_637_MOESM19_ESM.xlsx]

## Sheet: KruskalWallis
Genus	P-value	FDR	H-statistic
g__Vibrio	1.2937e-14	1.9551e-12	74.314
g__Pseudoalteromonas	1.4509e-14	1.9551e-12	74.075
g__Pseudohongiella	1.7508e-14	1.9551e-12	73.684
g__NS5_marine_group	5.2371e-14	3.5133e-12	71.4
g__CL500_29_marine_group	5.2438e-14	3.5133e-12	71.398
g__SAR86_clade	7.7144e-14	3.6518e-12	70.593
g__NS4_marine_group	8.193e-14	3.6518e-12	70.467
g__Planktomarina	8.7208e-14	3.6518e-12	70.337
g__NS3a_marine_group	1.408e-13	5.241e-12	69.337
g__OM60(NOR5)_clade	5.7327e-13	1.8916e-11	66.403
g__Photobacterium	6.2111e-13	1.8916e-11	66.235
g__SUP05_cluster	7.2864e-13	2.0341e-11	65.901
g__Clade_III	1.1178e-12	2.8805e-11	65.006
g__ML602J_51	2.3929e-12	5.7258e-11	63.411
g__NS11_12_marine_group	2.9184e-12	6.5178e-11	62.995
g__Colwellia	3.5417e-12	7.1963e-11	62.589
g__OM43_clade	3.6519e-12	7.1963e-11	62.525
g__Clade_Ia	1.0638e-11	1.9798e-10	60.28
g__Marinoscillum	2.3669e-11	4.1732e-10	58.599
g__SAR116_clade	1.3951e-10	2.3368e-09	54.86
g__Luminiphilus	1.5835e-10	2.526e-09	54.592
g__OM182_clade	2.2799e-10	3.4717e-09	53.822
g__Lentimonas	2.5452e-10	3.7071e-09	53.589
g__Clade_II	2.7524e-10	3.8419e-09	53.424
g__JGI_0000069_P22	9.4726e-10	1.2693e-08	50.807
g__RS62_marine_group	1.6108e-09	2.0357e-08	49.681
g__Aurantivirga	1.6407e-09	2.0357e-08	49.642
g__Lentibacter	3.0269e-09	3.6215e-08	48.34
g__Ilumatobacter	3.5323e-09	4.0805e-08	48.012
g__Roseibacillus	8.3873e-09	9.3658e-08	46.17
g__Moritella	1.698e-08	1.835e-07	44.664
g__NS2b_marine_group	2.0132e-08	2.1075e-07	44.3
g__Candidatus_Endoecteinascidia	3.4592e-08	3.5116e-07	43.141
g__Candidatus_Aquiluna	4.5118e-08	4.4455e-07	42.572
g__AEGEAN_169_marine_group	8.7005e-08	8.3276e-07	41.162
g__Polynucleobacter	1.0685e-07	9.943e-07	40.721
g__67_14	1.9557e-07	1.7707e-06	39.419
g__PeM15	2.0617e-07	1.8176e-06	39.305
g__Margulisbacteria	3.2819e-07	2.8191e-06	38.302
g__Polaribacter	3.6728e-07	3.076e-06	38.058
g__Babeliales	5.2567e-07	4.2951e-06	37.283
g__Neptunomonas	1.264e-06	1.0082e-05	35.379
g__CL500_3	4.4958e-06	3.5025e-05	32.611
g__Amphritea	4.6947e-06	3.5744e-05	32.516
g__BD2_7	5.7472e-06	4.2784e-05	32.073
g__Tateyamaria	6.4174e-06	4.6736e-05	31.831
g__Sneathiella	7.4301e-06	5.2959e-05	31.509
g__hgcI_clade	9.8591e-06	6.8808e-05	30.887
g__Clade_IV	1.0238e-05	6.9996e-05	30.804
g__EF100_94H03	1.3918e-05	9.3247e-05	30.128
g__Kapabacteriales	1.4547e-05	9.407e-05	30.03
g__Mycobacterium	1.4602e-05	9.407e-05	30.022
g__Pacificibacter	2.9093e-05	0.00018389	28.497
g__Rubritalea	3.128e-05	0.00019074	28.337
g__Kordiimonas	3.1316e-05	0.00019074	28.334
g__Aliiroseovarius	3.8817e-05	0.00023221	27.857
g__TM7a	4.7067e-05	0.00027662	27.428
g__OCS116_clade	7.1969e-05	0.00041568	26.481
g__Peredibacter	8.1037e-05	0.00046012	26.216
g__SS1_B_07_19	8.6004e-05	0.00048019	26.083
g__Vicingus	9.9308e-05	0.00054538	25.76
g__Pseudorhodobacter	0.00011968	0.00064663	25.342
g__Shewanella	0.00012316	0.00065489	25.277
g__NS9_marine_group	0.00014464	0.00075708	24.916
g__Paraglaciecola	0.0005121	0.0026393	22.051
g__Crocinitomix	0.00053703	0.0027258	21.942
g__NS7_marine_group	0.00058794	0.0029397	21.735
g__Algoriphagus	0.00071129	0.0035042	21.299
g__Oleiphilus	0.000786	0.0038161	21.069
g__Synechococcus_CC9902	0.00086057	0.0041184	20.861
g__LD29	0.0014467	0.0068259	19.661
g__Oleispira	0.0015969	0.00743	19.432
g__Porticoccus	0.0017811	0.0081735	19.178
g__HTCC5015	0.0018701	0.0084658	19.064
g__Conexibacter	0.0021933	0.0097874	18.692
g__Schleiferia	0.0022204	0.0097874	18.663
g__DEV007	0.0023857	0.010379	18.495
g__IMCC26256	0.0024582	0.010475	18.425
g__Ca.Halichondribacter	0.0024794	0.010475	18.405
g__Francisella	0.0025016	0.010475	18.384
g__Roseobacter_clade_NAC11_7_lineage	0.0026279	0.010868	18.269
g__Diplorickettsiaceae	0.0029104	0.01189	18.029
g__Ga0077536	0.0033566	0.013548	17.693
g__Marinomonas	0.0035622	0.014206	17.553
g__uncultured	0.0054499	0.021479	16.544
g__HOC36	0.0056078	0.021844	16.476
g__FS140_16B_02_marine_group	0.005788	0.022287	16.401
g__Phycisphaera	0.0083581	0.031818	15.52
g__Thalassotalea	0.0096399	0.036285	15.175
g__Ulvibacter	0.010832	0.040318	14.892
g__Ruegeria	0.011371	0.04186	14.774
g__Flavimaricola	0.013315	0.048083	14.39
g__Ketobacter	0.013348	0.048083	14.384
g__Fluviicola	0.013741	0.048972	14.313
g__Nocardia	0.01436	0.05064	14.205
g__Neptuniibacter	0.015601	0.051774	14.001
g__Bizionia	0.015609	0.051774	14
g__Gimesia	0.015609	0.051774	14
g__Ignavibacterium	0.015609	0.051774	14
g__Robiginitalea	0.015609	0.051774	14
g__Sumerlaea	0.015609	0.051774	14
g__Litoreibacter	0.016577	0.054444	13.852
g__C39	0.019357	0.062956	13.469
g__Nitrosomonas	0.020926	0.066839	13.276
g__Suberitida	0.02095	0.066839	13.273
g__Alkalimarinus	0.022031	0.069627	13.148
g__Coxiella	0.022907	0.07172	13.051
g__MWH_UniP1_aquatic_group	0.024393	0.075464	12.894
g__SAR92_clade	0.024554	0.075464	12.878
g__BD2_11_terrestrial_group	0.025014	0.076179	12.831
g__Pelagibius	0.026151	0.078923	12.72
g__Blfdi19	0.027152	0.081214	12.626
g__Candidatus_Methylopumilus	0.029613	0.08779	12.407
g__Candidatus_Rhabdochlamydia	0.033075	0.097193	12.128
g__Kiloniella	0.041614	0.12122	11.543
g__AT_s3_44	0.044395	0.12821	11.377
g__cvE6	0.055544	0.15904	10.798
g__Marinicella	0.056277	0.15977	10.763
g__Aquimarina	0.05807	0.16347	10.682
g__UBA10353_marine_group	0.063891	0.17836	10.432
g__Truepera	0.066561	0.18428	10.324
g__Sulfitobacter	0.067457	0.18523	10.289
g__Pseudomonas	0.074516	0.20295	10.025
g__Marinifilum	0.076231	0.20595	9.9651
g__Formosa	0.079907	0.21415	9.8397
g__LS_NOB	0.084048	0.22346	9.7047
g__Sulfurimonas	0.084795	0.22367	9.681
g__Nitrospira	0.086495	0.22597	9.6278
g__Aliikangiella	0.087014	0.22597	9.6118
g__Methylotenera	0.12248	0.31563	8.681
g__SM1A02	0.12343	0.31565	8.6597
g__Halodesulfovibrio	0.13351	0.32799	8.4418
g__Zixibacteria	0.13372	0.32799	8.4375
g__Aliivibrio	0.13375	0.32799	8.4368
g__Pseudovibrio	0.13375	0.32799	8.4368
g__Altererythrobacter	0.13402	0.32799	8.4312
g__Caedibacter_taeniospiralis_group	0.13413	0.32799	8.4288
g__Ekhidna	0.1371	0.33152	8.3677
g__Methyloprofundus	0.1377	0.33152	8.3556
g__OM190	0.13854	0.33152	8.3384
g__Cellulophaga	0.14769	0.34919	8.1589
g__UBA12409	0.14895	0.34919	8.135
g__Cyanobium_PCC_6307	0.14906	0.34919	8.133
g__Enterovibrio	0.15224	0.35417	8.0733
g__Candidatus_Entotheonella	0.15463	0.35724	8.0293
g__Candidatus_Tenderia	0.17089	0.39211	7.7445
g__Marinimicrobia_(SAR406_clade)	0.17492	0.39518	7.6777
g__Cyclobacteriaceae	0.17829	0.39518	7.6228
g__Clostridia_vadinBB60_group	0.18061	0.39518	7.5854
g__Escherichia_Shigella	0.18061	0.39518	7.5854
g__Roseivirga	0.18061	0.39518	7.5854
g__Roseobacter	0.18061	0.39518	7.5854
g__Salinirepens	0.18061	0.39518	7.5854
g__Kangiella	0.18166	0.39518	7.5687
g__Aquicella	0.18869	0.40262	7.4588
g__Arcobacter	0.18869	0.40262	7.4588
g__Spirochaeta_2	0.18869	0.40262	7.4588
g__Legionella	0.19022	0.40332	7.4354
g__Babeliaceae	0.19705	0.40499	7.3326
g__Bernardetia	0.19705	0.40499	7.3326
g__Cephaloticoccus	0.19705	0.40499	7.3326
g__GKS98_freshwater_group	0.19705	0.40499	7.3326
g__TRA3_20	0.19705	0.40499	7.3326
g__KI89A_clade	0.20034	0.40568	7.2842
g__Dokdonella	0.20096	0.40568	7.2753
g__Defluviimonas	0.20102	0.40568	7.2744
Not_Assigned	0.2043	0.40982	7.227
g__Subgroup_10	0.20771	0.41174	7.1783
g__Blastocatella	0.20894	0.41174	7.1609
g__JL_ETNP_F27	0.20894	0.41174	7.1609
g__Methylomicrobium	0.21699	0.4251	7.0494
g__Dokdonia	0.21956	0.42763	7.0146
g__Portibacter	0.22316	0.43214	6.9662
g__NB1_j	0.22624	0.43557	6.9255
g__Rickettsiella	0.23703	0.45374	6.7862
g__Leucothrix	0.2416	0.45986	6.7289
g__IheB2_23	0.24402	0.46184	6.6989
g__Candidatus_Megaira	0.26363	0.49617	6.4642
g__Bdellovibrio	0.27076	0.50674	6.3824
g__Limnobacter	0.29106	0.5417	6.1589
g__Sva0996_marine_group	0.29755	0.55011	6.0901
g__Fusobacterium	0.29887	0.55011	6.0763
g__Nitrospina	0.32127	0.56839	5.8482
g__Sandaracinus	0.32479	0.56839	5.8136
g__SAR324_clade(Marine_group_B)	0.32882	0.56839	5.7741
g__Pseudahrensia	0.33248	0.56839	5.7387
g__Iamia	0.34115	0.56839	5.656
g__Flexithrix	0.34164	0.56839	5.6513
g__Phaeobacter	0.34481	0.56839	5.6215
g__Methylomonas	0.34683	0.56839	5.6026
g__Hyphomonas	0.34687	0.56839	5.6022
g__Sulfurovum	0.34704	0.56839	5.6006
g__FS142_36B_02	0.35114	0.56839	5.5625
g__Sphaerochaeta	0.35114	0.56839	5.5625
g__Ahrensia	0.35122	0.56839	5.5618
g__Calothrix_PCC_6303	0.35122	0.56839	5.5618
g__Falsirhodobacter	0.35122	0.56839	5.5618
g__Glaciecola	0.35122	0.56839	5.5618
g__Halobacteriovorax	0.35122	0.56839	5.5618
g__Hellea	0.35122	0.56839	5.5618
g__IS_44	0.35122	0.56839	5.5618
g__Limibacillus	0.35122	0.56839	5.5618
g__Marinicaulis	0.35122	0.56839	5.5618
g__MBNT15	0.35122	0.56839	5.5618
g__Oceanisphaera	0.35122	0.56839	5.5618
g__Psychrobium	0.35122	0.56839	5.5618
g__Spongiibacterium	0.35122	0.56839	5.5618
g__Reichenbachiella	0.35665	0.57386	5.5118
g__Nannocystis	0.35802	0.57386	5.4993
g__Turneriella	0.36533	0.57802	5.4332
g__Candidatus_Berkiella	0.36544	0.57802	5.4321
g__Eel_36e1D6	0.36881	0.57802	5.402
g__PS1_clade	0.37065	0.57802	5.3856
g__Arenibacter	0.37072	0.57802	5.385
g__BD1_7_clade	0.37097	0.57802	5.3828
g__PAUC26f	0.37937	0.5861	5.3088
g__Owenweeksia	0.38098	0.5861	5.2948
g__Nisaea	0.38141	0.5861	5.291
g__JG30_KF_CM66	0.39119	0.59839	5.2066
g__Yoonia_Loktanella	0.39719	0.60482	5.1555
g__Cryomorpha	0.40128	0.60828	5.1211
g__Labrenzia	0.40768	0.61519	5.0677
g__Aequorivita	0.41389	0.62177	5.0163
g__Aquibacter	0.41885	0.62641	4.9757
g__Maribacter	0.4213	0.62727	4.9558
g__Dadabacteriales	0.42389	0.62834	4.9348
g__A4b	0.43398	0.63216	4.8538
g__Granulosicoccus	0.43675	0.63216	4.8318
g__Taeseokella	0.43776	0.63216	4.8238
g__Bacteroidetes_BD2_2	0.44388	0.63216	4.7756
g__Lutibacter	0.44388	0.63216	4.7756
g__Albirhodobacter	0.44389	0.63216	4.7755
g__Bacteroides	0.44389	0.63216	4.7755
g__AB1	0.44498	0.63216	4.7669
g__Eudoraea	0.4496	0.63216	4.7309
g__Acanthopleuribacter	0.44969	0.63216	4.7301
g__Cocleimonas	0.45044	0.63216	4.7243
g__Pseudozobellia	0.45465	0.63216	4.6917
g__Candidatus_Kaiserbacteria	0.45501	0.63216	4.6889
g__MD3_55	0.45501	0.63216	4.6889
g__MSB_1D1	0.45501	0.63216	4.6889
g__Woeseia	0.45667	0.63216	4.6762
g__Cutibacterium	0.46616	0.64007	4.6034
g__Silicimonas	0.4662	0.64007	4.6031
g__028H05_P_BN_P5	0.47311	0.64691	4.5508
g__UBA4486	0.47742	0.65014	4.5185
g__Tenacibaculum	0.48611	0.6593	4.4536
g__Microscilla	0.48868	0.66011	4.4346
g__pItb_vmat_80	0.50851	0.68414	4.2897
g__Thalassospira	0.51093	0.68455	4.2722
g__Verruc_01	0.5129	0.68455	4.258
g__Candidatus_Campbellbacteria	0.52202	0.69139	4.1927
g__Hydrogenophaga	0.52385	0.69139	4.1796
g__Desulfofrigus	0.52422	0.69139	4.177
g__Hoeflea	0.52914	0.69515	4.1421
g__Flavobacteriaceae	0.55122	0.72133	3.9875
g__Methyloglobulus	0.56556	0.73721	3.8886
g__Maritalea	0.57848	0.75113	3.8005
g__0319_6G20	0.59002	0.76179	3.7225
g__Cm1_21	0.59124	0.76179	3.7143
g__Vermiphilaceae	0.59455	0.76312	3.6921
g__Cohaesibacter	0.6035	0.77034	3.6321
g__PB19	0.60478	0.77034	3.6236
g__Marine_Methylotrophic_Group_2	0.61292	0.7762	3.5693
g__Limibaculum	0.61567	0.7762	3.5511
g__Pelagicoccus	0.61854	0.7762	3.5321
g__BD7_11	0.61864	0.7762	3.5314
g__Cellvibrio	0.62249	0.77812	3.5059
g__SBR1031	0.62731	0.78111	3.4741
g__Cycloclasticus	0.62955	0.78111	3.4593
g__Erythrobacter	0.64137	0.79283	3.3817
g__Edaphobaculum	0.6522	0.80227	3.3107
g__Aestuariimonas	0.65788	0.80227	3.2736
g__Arctic95B_14	0.6587	0.80227	3.2683
g__Boseongicola	0.65874	0.80227	3.268
g__MBAE14	0.66097	0.80227	3.2535
g__C1_B045	0.6812	0.82104	3.1219
g__Gilvibacter	0.68134	0.82104	3.121
g__Mf105b01	0.69896	0.82952	3.0067
g__Anderseniella	0.72647	0.82952	2.8281
g__Lutimonas	0.7293	0.82952	2.8096
g__Candidatus_Actinomarina	0.73846	0.82952	2.75
g__Candidatus_Fritschea	0.73846	0.82952	2.75
g__Flavirhabdus	0.73846	0.82952	2.75
g__Haliangium	0.73846	0.82952	2.75
g__Latescibacterota	0.73846	0.82952	2.75
g__Magnetospira	0.73846	0.82952	2.75
g__NRL2	0.73846	0.82952	2.75
g__Oceanobacter	0.73846	0.82952	2.75
g__PRD18C08	0.73846	0.82952	2.75
g__Saccharimonadales	0.73846	0.82952	2.75
g__Serratia	0.73846	0.82952	2.75
g__Simiduia	0.73846	0.82952	2.75
g__Spongiibacteraceae	0.73846	0.82952	2.75
g__Terrimicrobium	0.73846	0.82952	2.75
g__Unknown_Family	0.73846	0.82952	2.75
g__Urania_1B_19_marine_sediment_group	0.73846	0.82952	2.75
g__WOR_1	0.73846	0.82952	2.75
g__Lewinella	0.74038	0.82952	2.7375
g__P3OB_42	0.77885	0.86972	2.4843
g__Flavobacterium	0.78544	0.87237	2.4404
g__Obscuribacteraceae	0.78643	0.87237	2.4338
g__Winogradskyella	0.79579	0.87983	2.371
g__Fulvivirga	0.81041	0.89281	2.2717
g__Parvibaculales	0.81286	0.89281	2.255
g__Filomicrobium	0.81889	0.89649	2.2135
g__Sphingorhabdus	0.84748	0.89876	2.012
g__Sinobacterium	0.85275	0.89876	1.9739
g__Fabibacter	0.85856	0.89876	1.9314
g__BIrii41	0.86073	0.89876	1.9153
g__Cellvibrionaceae	0.8673	0.89876	1.8665
g__Aquimonas	0.87995	0.89876	1.7701
g__BD7_8	0.87995	0.89876	1.7701
g__Desulfosarcina	0.87995	0.89876	1.7701
g__EC3	0.87995	0.89876	1.7701
g__Enhydrobacter	0.87995	0.89876	1.7701
g__Ga0074140	0.87995	0.89876	1.7701
g__OM27_clade	0.87995	0.89876	1.7701
g__Pedobacter	0.87995	0.89876	1.7701
g__Psychromonas	0.87995	0.89876	1.7701
g__Psychroserpens	0.87995	0.89876	1.7701
g__Streptococcus	0.87995	0.89876	1.7701
g__Sva1033	0.87995	0.89876	1.7701
g__vadinHA49	0.87995	0.89876	1.7701
g__Tagaea	0.87998	0.89876	1.7699
g__Aureispira	0.87998	0.89876	1.7699
g__Candidatus_Omnitrophus	0.87998	0.89876	1.7699
g__Devosia	0.87998	0.89876	1.7699
g__Arenicella	0.88806	0.90426	1.7066
g__Ascidiimonas	0.89107	0.90457	1.6828
g__Endozoicomonas	0.89763	0.90848	1.6298
g__Halioglobus	0.92883	0.93723	1.3582
g__Kordia	0.93532	0.94094	1.2962
g__Rhodococcus	0.97901	0.97903	0.76824
g__KD4_96	0.97903	0.97903	0.76799
