# Supplementary material for: Phage-induced disturbance of a marine sponge microbiome
Source: Environ Microbiome. 2024 Nov 26;19:97. doi: 10.1186/s40793-024-00637-7 (PMC11590407; doi:10.1186/s40793-024-00637-7)
Supplement: Supplementary file 20 — Additional file 20. Table S13 Results of a multiple linear regression analysis with MaAsLin2 for control and grouped phage treatments on taxa grouped at the genus level. [file 40793_2024_637_MOESM20_ESM.xlsx]

## Sheet: TreatmentControl-Phage
feature	Ref	Comp	coef	stderr	pval	FDR
Marinifilaceae.Genus	0H_CON	0H_PHI	-1.72771	0.614795	0.00680681	0.0379669
Shewanella	0H_CON	0H_PHI	1.63847	0.598435	0.00775229	0.0426212
SUP05_cluster	24H_CON	24H_PHI	2.23555	0.612398	0.000460247	0.0066796
Colwelliaceae.Genus	24H_CON	24H_PHI	-1.32997	0.399424	0.00129279	0.0162245
Sandaracinus	24H_CON	24H_PHI	-1.95119	0.644498	0.00329215	0.0322785
RS62_marine_group	24H_CON	24H_PHI	1.40716	0.50815	0.00693277	0.0430724
Photobacterium	72H_CON	72H_PHI	5.29361	0.650291	3.17489e-12	4.42721e-10
KI89A_clade	72H_CON	72H_PHI	-3.03044	0.7171	6.69855e-05	0.00105083
Pseudoalteromonas	72H_CON	72H_PHI	2.37831	0.566214	6.62307e-05	0.00105083
Moritella	72H_CON	72H_PHI	3.04032	0.806275	0.000301784	0.00370974
Vibrio	72H_CON	72H_PHI	2.51605	0.674496	0.000346587	0.00414254
Hyphomonadaceae.Genus	72H_CON	72H_PHI	-1.58084	0.484779	0.00162167	0.0162816
Proteobacteria.Genus	72H_CON	72H_PHI	1.62859	0.511383	0.00204677	0.0199124
Arcobacteraceae.Genus	72H_CON	72H_PHI	2.42762	0.808937	0.00354217	0.0310218
Nitrosomonas	72H_CON	72H_PHI	-2.45478	0.818877	0.00360732	0.0312219
UBA10353_marine_group	72H_CON	72H_PHI	-1.92686	0.6619	0.00461245	0.0381013
Vermiphilaceae	72H_CON	72H_PHI	-1.01514	0.354628	0.00530489	0.042137
Ga0077536	72H_CON	72H_PHI	-2.08728	0.756304	0.00713227	0.0313391
Oleispira	72H_CON	72H_PHI	-1.01699	0.388433	0.0104865	0.0430767
Aliiroseovarius	72H_CON	72H_PHI	2.03945	0.787098	0.0112826	0.0459727
JGI_0000069.P22	72H_CON	72H_PHI	1.88737	0.733196	0.0118022	0.04778
Aliikangiella	72H_CON	72H_PHI	-2.84491	1.10465	0.0117906	0.04778

## Sheet: TimeControl
feature	Ref	Comp	coef	stderr	pval	FDR
Lentimonas	0H_CON	24H_CON	-3.50425	0.603554	1.10618e-07	3.5211e-06
OM60.NOR5._clade	0H_CON	24H_CON	-3.26991	0.567323	1.32394e-07	3.86406e-06
Thioglobaceae.Genus	0H_CON	24H_CON	-3.78061	0.636368	1.89633e-07	5.28864e-06
SUP05_cluster	0H_CON	24H_CON	-4.12588	0.727184	5.12658e-07	1.26154e-05
Luminiphilus	0H_CON	24H_CON	-3.21444	0.578389	5.90095e-07	1.37143e-05
OM182_clade	0H_CON	24H_CON	-3.35929	0.603338	7.58482e-07	1.6412e-05
Candidatus_Aquiluna	0H_CON	24H_CON	-3.48767	0.648157	1.50757e-06	2.92164e-05
Shewanella	0H_CON	24H_CON	3.45679	0.647642	1.76669e-06	3.30925e-05
Marinoscillum	0H_CON	24H_CON	-3.58991	0.703683	4.15791e-06	7.14818e-05
ML602J.51	0H_CON	24H_CON	-2.18228	0.459128	8.19546e-06	0.000130194
Marinifilaceae.Genus	0H_CON	24H_CON	-2.64279	0.55015	1.20427e-05	0.000175739
SAR116_clade.Genus	0H_CON	24H_CON	-2.6976	0.574575	1.76637e-05	0.00024631
Planktomarina	0H_CON	24H_CON	-2.56986	0.548977	1.85377e-05	0.000255657
RS62_marine_group	0H_CON	24H_CON	-2.84776	0.615883	2.26471e-05	0.000302363
SAR11_Clade_III	0H_CON	24H_CON	-3.1051	0.691655	3.61025e-05	0.000475648
Roseibacillus	0H_CON	24H_CON	-2.84939	0.635015	3.63842e-05	0.000475648
NS11.12_marine_group	0H_CON	24H_CON	-2.98354	0.677891	4.88673e-05	0.000609412
Pseudohongiella	0H_CON	24H_CON	-2.71166	0.633344	4.90443e-05	0.000609412
Rickettsiaceae.Genus	0H_CON	24H_CON	-2.49841	0.575841	6.0475e-05	0.00072977
SAR116_clade	0H_CON	24H_CON	-3.26639	0.794079	9.05026e-05	0.00101411
SAR11_Clade_II	0H_CON	24H_CON	-3.1705	0.776302	0.000100574	0.00111182
Cryomorphaceae.Genus	0H_CON	24H_CON	-3.35362	0.806906	0.00011189	0.00120094
SAR86_clade	0H_CON	24H_CON	-2.69889	0.649403	0.00011196	0.00120094
AEGEAN.169_marine_group	0H_CON	24H_CON	-2.29941	0.585748	0.000239263	0.0023459
Micavibrionaceae.Genus	0H_CON	24H_CON	-2.85368	0.729475	0.000250097	0.00240808
NS4_marine_group	0H_CON	24H_CON	-3.02252	0.782967	0.000295601	0.0027685
Cellvibrionaceae.Genus	0H_CON	24H_CON	-3.28284	0.865404	0.000366528	0.0033093
NS3a_marine_group	0H_CON	24H_CON	-3.00983	0.801725	0.000415425	0.00372399
Aurantivirga	0H_CON	24H_CON	-2.44707	0.655464	0.000443901	0.0039466
EF100.94H03	0H_CON	24H_CON	-2.09837	0.564073	0.000463048	0.00406381
Lentibacter	0H_CON	24H_CON	-3.01551	0.82479	0.000566573	0.00482928
Kordiimonadales.Genus	0H_CON	24H_CON	-2.60719	0.733357	0.000776334	0.00643704
SAR11_Clade_Ia	0H_CON	24H_CON	-2.66711	0.782204	0.00100132	0.00795349
CL500.29_marine_group	0H_CON	24H_CON	-1.98185	0.571798	0.0010214	0.00803753
NS5_marine_group	0H_CON	24H_CON	-2.45432	0.735242	0.00150417	0.01117
Colwellia	0H_CON	24H_CON	-2.51239	0.755642	0.00156506	0.0115539
BD2.7	0H_CON	24H_CON	-1.97336	0.609678	0.00173116	0.0124149
Babeliales	0H_CON	24H_CON	-1.91266	0.591355	0.00204707	0.0141158
hgcI_clade	0H_CON	24H_CON	-2.10729	0.658151	0.0022523	0.0152791
Diplorickettsiaceae	0H_CON	24H_CON	1.7272	0.545202	0.00248617	0.0166853
Ca.Halichondribacter	0H_CON	24H_CON	0.950593	0.305129	0.00289556	0.0187728
NS7_marine_group	0H_CON	24H_CON	-1.02261	0.331357	0.00300772	0.0191608
Alteromonadales.Genus	0H_CON	24H_CON	2.97028	0.975812	0.00355356	0.0221146
Chlamydiaceae.Genus	0H_CON	24H_CON	1.57975	0.525165	0.00393342	0.0241983
Blfdi19	0H_CON	24H_CON	-1.17974	0.392563	0.00396562	0.0242773
Sandaracinus	0H_CON	24H_CON	2.31947	0.772895	0.00401294	0.0244478
NS9_marine_group	0H_CON	24H_CON	-1.68809	0.568794	0.00440567	0.0267093
Simkaniaceae.Genus	0H_CON	24H_CON	1.99734	0.678564	0.0047164	0.0280525
Kordiimonas	0H_CON	24H_CON	-2.82265	0.962671	0.00486847	0.0286851
Ilumatobacter	0H_CON	24H_CON	-2.0781	0.733762	0.00578664	0.0331609
Colwelliaceae.Genus	0H_CON	24H_CON	1.4159	0.505236	0.00629554	0.0356541
Sandaracinaceae.Genus	0H_CON	24H_CON	-1.82232	0.659066	0.0076935	0.0426212
Planktomarina	0H_CON	72H_CON	-5.4225	0.548977	7.13422e-14	1.49224e-11
SAR86_clade	0H_CON	72H_CON	-5.69601	0.649403	4.23564e-12	4.83248e-10
Vibrio	0H_CON	72H_CON	7.01976	0.849851	2.89248e-11	2.5929e-09
OM60.NOR5._clade	0H_CON	72H_CON	-4.21873	0.567323	8.05221e-11	5.94443e-09
Pseudohongiella	0H_CON	72H_CON	-4.46436	0.633344	4.66993e-10	2.77753e-08
SUP05_cluster	0H_CON	72H_CON	-5.17272	0.727184	2.24827e-09	1.16503e-07
NS3a_marine_group	0H_CON	72H_CON	-5.66962	0.801725	2.63367e-09	1.27125e-07
SAR11_Clade_Ia	0H_CON	72H_CON	-5.15267	0.782204	3.68667e-09	1.71362e-07
Pseudoalteromonas	0H_CON	72H_CON	4.79882	0.700683	6.15078e-09	2.6618e-07
Lentimonas	0H_CON	72H_CON	-3.88953	0.603554	6.93971e-09	2.90311e-07
SAR11_Clade_III	0H_CON	72H_CON	-4.69494	0.691655	7.74972e-09	3.03934e-07
NS5_marine_group	0H_CON	72H_CON	-4.9969	0.735242	7.50948e-09	3.03934e-07
NS4_marine_group	0H_CON	72H_CON	-5.01846	0.782967	3.25328e-08	1.10348e-06
Marinoscillum	0H_CON	72H_CON	-4.02671	0.703683	4.28173e-07	1.1195e-05
Thioglobaceae.Genus	0H_CON	72H_CON	-3.63468	0.636368	4.45573e-07	1.14121e-05
CL500.29_marine_group	0H_CON	72H_CON	-3.25709	0.571798	4.71736e-07	1.18406e-05
OM43_clade	0H_CON	72H_CON	-3.57135	0.631867	5.55605e-07	1.34093e-05
Luminiphilus	0H_CON	72H_CON	-3.21444	0.578389	5.90095e-07	1.37143e-05
NS11.12_marine_group	0H_CON	72H_CON	-3.81244	0.677891	6.16463e-07	1.40666e-05
Roseibacillus	0H_CON	72H_CON	-3.53811	0.635015	7.4779e-07	1.6412e-05
Candidatus_Aquiluna	0H_CON	72H_CON	-3.48767	0.648157	1.50757e-06	2.92164e-05
ML602J.51	0H_CON	72H_CON	-2.35209	0.459128	1.88785e-06	3.48419e-05
OM182_clade	0H_CON	72H_CON	-3.18825	0.603338	2.14457e-06	3.90063e-05
Shewanella	0H_CON	72H_CON	3.20396	0.647642	7.23673e-06	0.000119501
Marinifilaceae.Genus	0H_CON	72H_CON	-2.70771	0.55015	7.92195e-06	0.000127462
AEGEAN.169_marine_group	0H_CON	72H_CON	-2.86358	0.585748	8.90949e-06	0.000139768
SAR116_clade.Genus	0H_CON	72H_CON	-2.6976	0.574575	1.76637e-05	0.00024631
RS62_marine_group	0H_CON	72H_CON	-2.84776	0.615883	2.26471e-05	0.000302363
Kordiimonadales.Genus	0H_CON	72H_CON	-3.1891	0.733357	5.8472e-05	0.000719434
SAR11_Clade_II	0H_CON	72H_CON	-3.24732	0.776302	7.0333e-05	0.000832716
Lentibacter	0H_CON	72H_CON	-3.48108	0.82479	9.01717e-05	0.00101411
Candidatus_Endoecteinascidia	0H_CON	72H_CON	-2.68557	0.659635	0.000148337	0.00153854
KI89A_clade	0H_CON	72H_CON	3.11876	0.781037	0.000191919	0.00192687
SAR116_clade	0H_CON	72H_CON	-3.00938	0.794079	0.000282794	0.00268869
NS2b_marine_group	0H_CON	72H_CON	-2.50717	0.674225	0.000360596	0.00330002
Rickettsiaceae.Genus	0H_CON	72H_CON	-2.1311	0.575841	0.000492025	0.00425856
Spongiibacteraceae.Genus	0H_CON	72H_CON	-3.72732	1.01994	0.000569509	0.00482928
Microtrichales.Genus	0H_CON	72H_CON	-2.60726	0.716254	0.000595688	0.00501737
Cryomorphaceae.Genus	0H_CON	72H_CON	-2.85615	0.806906	0.000814492	0.00667957
Neptunomonas	0H_CON	72H_CON	3.26718	0.942926	0.00102471	0.00803753
Babeliales	0H_CON	72H_CON	-2.00557	0.591355	0.00128098	0.00974324
BD2.7	0H_CON	72H_CON	-1.97336	0.609678	0.00173116	0.0124149
hgcI_clade	0H_CON	72H_CON	-2.10729	0.658151	0.0022523	0.0152791
IMCC26256	0H_CON	72H_CON	-2.27562	0.727952	0.00243343	0.0164191
Aurantivirga	0H_CON	72H_CON	-2.06566	0.655464	0.00260863	0.017286
NS7_marine_group	0H_CON	72H_CON	-1.02261	0.331357	0.00300771	0.0191608
NS9_marine_group	0H_CON	72H_CON	-1.75442	0.568794	0.00316496	0.0200607
Ilumatobacter	0H_CON	72H_CON	-2.21952	0.733762	0.00329987	0.0208108
Cellvibrionaceae.Genus	0H_CON	72H_CON	-2.6337	0.865404	0.00355948	0.0221146
Polynucleobacter	0H_CON	72H_CON	-2.43815	0.822128	0.00393133	0.0241983
Rhodothermaceae.Genus	0H_CON	72H_CON	-2.22964	0.755533	0.00461734	0.0275941
Pseudahrensia	0H_CON	72H_CON	2.03285	0.700062	0.00526645	0.0307414
EF100.94H03	0H_CON	72H_CON	-1.62174	0.564073	0.00570171	0.0329753
CL500.3	0H_CON	72H_CON	-2.38546	0.841768	0.00638342	0.0359246
Ca.Halichondribacter	0H_CON	72H_CON	0.842456	0.305129	0.00777709	0.0426212
Oleispira	0H_CON	72H_CON	1.33964	0.484807	0.00773009	0.0426212
Micavibrionaceae.Genus	0H_CON	72H_CON	-1.98134	0.729475	0.00876923	0.0470315
Vibrio	24H_CON	72H_CON	6.46993	0.849851	3.35867e-10	5.26891e-08
Pseudoalteromonas	24H_CON	72H_CON	4.17125	0.700683	1.81165e-07	1.39993e-05
Planktomarina	24H_CON	72H_CON	-2.85265	0.548977	2.95289e-06	0.000127789
Colwellia	24H_CON	72H_CON	3.84062	0.755642	4.45261e-06	0.000169334
Candidatus_Endoecteinascidia	24H_CON	72H_CON	-3.16526	0.659635	1.22686e-05	0.000384926
SAR86_clade	24H_CON	72H_CON	-2.99712	0.649403	2.33432e-05	0.000636862
JGI_0000069.P22	24H_CON	72H_CON	3.8249	0.924143	0.00011853	0.00231373
OM43_clade	24H_CON	72H_CON	-2.56582	0.631867	0.00015363	0.00279429
Polynucleobacter	24H_CON	72H_CON	-3.1154	0.822128	0.000283118	0.00473751
Simkaniaceae.Genus	24H_CON	72H_CON	-2.61327	0.678564	0.000304465	0.00489876
KI89A_clade	24H_CON	72H_CON	2.90674	0.781037	0.00046068	0.0066796
Neptunomonas	24H_CON	72H_CON	3.26718	0.942926	0.00102471	0.013828
NS5_marine_group	24H_CON	72H_CON	-2.54258	0.735242	0.00104616	0.0139674
Margulisbacteria	24H_CON	72H_CON	-2.99831	0.898968	0.00151695	0.0186644
NS3a_marine_group	24H_CON	72H_CON	-2.6598	0.801725	0.00159935	0.0192451
Hyphomonadaceae.Genus	24H_CON	72H_CON	1.872	0.574454	0.00190495	0.0217134
SAR11_Clade_Ia	24H_CON	72H_CON	-2.48555	0.782204	0.00207836	0.0230827
Microtrichales.Genus	24H_CON	72H_CON	-2.26158	0.716254	0.00256314	0.0273803
Mycobacterium	24H_CON	72H_CON	-1.27774	0.424013	0.00387435	0.0362859
Nitrosomonas	24H_CON	72H_CON	2.84962	0.966319	0.00464502	0.0407657
UBA10353_marine_group	24H_CON	72H_CON	2.43118	0.824016	0.00462611	0.0407657

## Sheet: TimePhage
feature	Ref	Comp	coef	stderr	pval	FDR
SAR116_clade.Genus	0H_PHI	24H_PHI	-2.78432	0.287288	1.40442e-13	6.07776e-12
Planktomarina	0H_PHI	24H_PHI	-2.50406	0.274489	1.14327e-12	4.48377e-11
CL500.29_marine_group	0H_PHI	24H_PHI	-2.41946	0.285899	1.34772e-11	4.6983e-10
Thioglobaceae.Genus	0H_PHI	24H_PHI	-2.64596	0.318184	2.34306e-11	7.53984e-10
Luminiphilus	0H_PHI	24H_PHI	-2.19981	0.289195	1.756e-10	4.79084e-09
ML602J.51	0H_PHI	24H_PHI	-1.64212	0.229564	2.91418e-10	6.89666e-09
OM60.NOR5._clade	0H_PHI	24H_PHI	-1.95731	0.283662	9.12245e-10	1.97391e-08
Aurantivirga	0H_PHI	24H_PHI	-2.14747	0.327732	1.89368e-08	3.54711e-07
NS11.12_marine_group	0H_PHI	24H_PHI	-2.21705	0.338945	1.9779e-08	3.59749e-07
Kordiimonadales.Genus	0H_PHI	24H_PHI	-2.31502	0.366679	4.67646e-08	7.93103e-07
Marinoscillum	0H_PHI	24H_PHI	-2.18012	0.351841	7.27245e-08	1.14087e-06
OM182_clade	0H_PHI	24H_PHI	-1.85432	0.301669	8.76023e-08	1.34074e-06
Lentimonas	0H_PHI	24H_PHI	-1.72832	0.301777	1.5463e-07	2.10935e-06
SUP05_cluster	0H_PHI	24H_PHI	-2.1589	0.363592	1.91927e-07	2.56243e-06
Roseibacillus	0H_PHI	24H_PHI	-1.85565	0.317508	2.71874e-07	3.51755e-06
AEGEAN.169_marine_group	0H_PHI	24H_PHI	-1.68678	0.292874	3.73086e-07	4.77778e-06
Vicingus	0H_PHI	24H_PHI	-1.96889	0.360152	4.61021e-07	5.84425e-06
SAR116_clade	0H_PHI	24H_PHI	-2.15359	0.39704	5.50436e-07	6.77253e-06
Algoriphagus	0H_PHI	24H_PHI	-1.12598	0.210372	7.40581e-07	8.83819e-06
SAR11_Clade_II	0H_PHI	24H_PHI	-2.0617	0.388151	8.75565e-07	1.02695e-05
SAR86_clade	0H_PHI	24H_PHI	-1.74182	0.324702	1.60159e-06	1.8108e-05
NS4_marine_group	0H_PHI	24H_PHI	-2.08069	0.391484	1.9187e-06	2.13095e-05
Marinifilaceae.Genus	0H_PHI	24H_PHI	-1.43229	0.275075	2.84153e-06	3.10097e-05
Diplorickettsiaceae	0H_PHI	24H_PHI	1.39642	0.272601	3.85512e-06	4.10015e-05
Vibrio	0H_PHI	24H_PHI	2.17281	0.424926	3.98497e-06	4.13317e-05
Pseudohongiella	0H_PHI	24H_PHI	-1.55866	0.316672	4.21932e-06	4.34037e-05
BD2.7	0H_PHI	24H_PHI	-1.46509	0.304839	6.66248e-06	6.48171e-05
RS62_marine_group	0H_PHI	24H_PHI	-1.51389	0.307942	8.08158e-06	7.74228e-05
NS3a_marine_group	0H_PHI	24H_PHI	-1.94436	0.400862	1.02083e-05	9.63264e-05
SAR11_Clade_III	0H_PHI	24H_PHI	-1.65216	0.345828	1.32176e-05	0.000121081
Cryomorphaceae.Genus	0H_PHI	24H_PHI	-1.92186	0.403453	1.38795e-05	0.000125782
Micavibrionaceae.Genus	0H_PHI	24H_PHI	-1.73095	0.364738	1.47777e-05	0.000132471
EF100.94H03	0H_PHI	24H_PHI	-1.28531	0.282037	2.85519e-05	0.00024376
NS9_marine_group	0H_PHI	24H_PHI	-1.24121	0.284397	5.54199e-05	0.000454588
Rickettsiaceae.Genus	0H_PHI	24H_PHI	-1.24903	0.28792	6.06023e-05	0.000487538
Mycobacterium	0H_PHI	24H_PHI	0.903052	0.212007	7.90791e-05	0.000624178
OCS116_clade	0H_PHI	24H_PHI	-0.955617	0.224452	7.96136e-05	0.000624469
Colwellia	0H_PHI	24H_PHI	-1.59857	0.377821	8.70518e-05	0.000678571
Cellvibrionaceae.Genus	0H_PHI	24H_PHI	-1.82098	0.432702	9.39331e-05	0.000714461
Oleiphilus	0H_PHI	24H_PHI	-0.796241	0.191115	9.6561e-05	0.000725653
Ca.Halichondribacter	0H_PHI	24H_PHI	0.622968	0.152564	0.000142556	0.000993932
Pacificibacter	0H_PHI	24H_PHI	-2.06494	0.513936	0.000176906	0.00120661
Puniceispirillales.Genus	0H_PHI	24H_PHI	-0.856738	0.214564	0.000192026	0.00128873
Bacteriovoracaceae.Genus	0H_PHI	24H_PHI	-1.1104	0.285709	0.000202375	0.00135096
Lentibacter	0H_PHI	24H_PHI	-1.63376	0.412395	0.000212729	0.00140513
NS5_marine_group	0H_PHI	24H_PHI	-1.44373	0.367621	0.000237993	0.00155563
Crocinitomix	0H_PHI	24H_PHI	-1.69332	0.436603	0.000278842	0.0017946
SAR11_Clade_Ia	0H_PHI	24H_PHI	-1.48218	0.391102	0.000282824	0.00181094
Sandaracinaceae.Genus	0H_PHI	24H_PHI	-1.25861	0.329533	0.000337252	0.00213763
NS2b_marine_group	0H_PHI	24H_PHI	-1.24681	0.337113	0.000386026	0.00242232
NS7_marine_group	0H_PHI	24H_PHI	-0.616447	0.165678	0.0004245	0.00262437
Porticoccus	0H_PHI	24H_PHI	-0.833259	0.227308	0.00043109	0.00263911
Rhodothermaceae.Genus	0H_PHI	24H_PHI	-1.34862	0.377767	0.000741434	0.00443095
Clade_IV	0H_PHI	24H_PHI	-0.639003	0.186483	0.000948413	0.00561443
Peredibacter	0H_PHI	24H_PHI	-1.04416	0.307069	0.00103178	0.00607925
Chthoniobacteraceae.Genus	0H_PHI	24H_PHI	1.33919	0.387674	0.00105812	0.00620532
Halieaceae.Genus	0H_PHI	24H_PHI	-1.28447	0.375951	0.00118719	0.00688137
Methylotenera	0H_PHI	24H_PHI	1.72	0.52724	0.00188519	0.0104225
Methylacidiphilaceae.Genus	0H_PHI	24H_PHI	0.881765	0.278746	0.00252016	0.0136918
Candidatus_Aquiluna	0H_PHI	24H_PHI	-1.02056	0.324078	0.00262633	0.0140857
Fluviicola	0H_PHI	24H_PHI	-0.947693	0.306	0.0026573	0.0141911
Chlamydiaceae.Genus	0H_PHI	24H_PHI	0.822409	0.262583	0.00275987	0.0146764
Crocinitomicaceae.Genus	0H_PHI	24H_PHI	-1.53629	0.501107	0.00333853	0.016963
Kapabacteriales	0H_PHI	24H_PHI	-0.901241	0.30235	0.00376008	0.0188004
Kordiimonas	0H_PHI	24H_PHI	-1.40845	0.481335	0.00495003	0.0239857
OM43_clade	0H_PHI	24H_PHI	-0.906232	0.315934	0.00580668	0.0272936
Babeliales	0H_PHI	24H_PHI	-0.822946	0.295677	0.00732402	0.0334241
Shewanella	0H_PHI	24H_PHI	0.884557	0.323821	0.00841385	0.0375779
Sulfurimonas	0H_PHI	24H_PHI	-0.487762	0.183559	0.0102469	0.0431538
Vibrio	0H_PHI	72H_PHI	9.76563	0.424926	3.41318e-30	4.28354e-27
Pseudoalteromonas	0H_PHI	72H_PHI	7.38659	0.350341	2.60531e-28	1.63483e-25
Photobacterium	0H_PHI	72H_PHI	6.48275	0.41128	8.07509e-27	3.37808e-24
Pseudohongiella	0H_PHI	72H_PHI	-4.76514	0.316672	1.45364e-25	4.56078e-23
Planktomarina	0H_PHI	72H_PHI	-4.81333	0.274489	2.07054e-24	5.19705e-22
OM60.NOR5._clade	0H_PHI	72H_PHI	-3.90189	0.283662	3.18265e-23	6.65704e-21
SUP05_cluster	0H_PHI	72H_PHI	-5.42538	0.363592	3.63237e-21	6.51232e-19
SAR86_clade	0H_PHI	72H_PHI	-4.37995	0.324702	3.08458e-19	4.83893e-17
CL500.29_marine_group	0H_PHI	72H_PHI	-3.51255	0.285899	1.57407e-17	1.97545e-15
Thioglobaceae.Genus	0H_PHI	72H_PHI	-3.91223	0.318184	1.52475e-17	1.97545e-15
NS3a_marine_group	0H_PHI	72H_PHI	-4.70212	0.400862	1.03133e-16	1.0786e-14
SAR116_clade.Genus	0H_PHI	72H_PHI	-3.26927	0.287288	3.43913e-16	3.08294e-14
NS4_marine_group	0H_PHI	72H_PHI	-4.37078	0.391484	7.26133e-16	6.07532e-14
OM43_clade	0H_PHI	72H_PHI	-3.51995	0.315934	7.87439e-16	6.17647e-14
SAR11_Clade_III	0H_PHI	72H_PHI	-3.79871	0.345828	1.36413e-15	1.00705e-13
SAR11_Clade_Ia	0H_PHI	72H_PHI	-3.80629	0.391102	1.99919e-15	1.39388e-13
NS11.12_marine_group	0H_PHI	72H_PHI	-3.65706	0.338945	2.70955e-15	1.70024e-13
ML602J.51	0H_PHI	72H_PHI	-2.21953	0.229564	2.68416e-15	1.70024e-13
OM182_clade	0H_PHI	72H_PHI	-3.23719	0.301669	3.33367e-15	1.99227e-13
NS5_marine_group	0H_PHI	72H_PHI	-3.81804	0.367621	1.13909e-14	6.49797e-13
Lentimonas	0H_PHI	72H_PHI	-2.74326	0.301777	3.90291e-14	2.04089e-12
Kordiimonadales.Genus	0H_PHI	72H_PHI	-3.66191	0.366679	4.79822e-14	2.40871e-12
SAR116_clade	0H_PHI	72H_PHI	-3.35361	0.39704	7.70991e-13	3.12127e-11
RS62_marine_group	0H_PHI	72H_PHI	-2.77766	0.307942	1.67322e-12	6.36331e-11
Shewanella	0H_PHI	72H_PHI	2.81185	0.323821	5.88417e-12	2.17195e-10
Cryomorphaceae.Genus	0H_PHI	72H_PHI	-3.44099	0.403453	1.05064e-11	3.76729e-10
Roseibacillus	0H_PHI	72H_PHI	-2.65933	0.317508	1.87002e-11	6.34292e-10
JGI_0000069.P22	0H_PHI	72H_PHI	3.8524	0.462071	2.16123e-11	7.13776e-10
Marinoscillum	0H_PHI	72H_PHI	-2.85199	0.351841	5.17781e-11	1.62454e-09
Aurantivirga	0H_PHI	72H_PHI	-2.59672	0.327732	1.03401e-10	3.08971e-09
Lentibacter	0H_PHI	72H_PHI	-3.25107	0.412395	1.2029e-10	3.47555e-09
Luminiphilus	0H_PHI	72H_PHI	-2.19981	0.289195	1.75601e-10	4.79084e-09
Polynucleobacter	0H_PHI	72H_PHI	-2.97292	0.411064	2.03643e-10	5.32442e-09
Candidatus_Endoecteinascidia	0H_PHI	72H_PHI	-2.52382	0.329817	2.89418e-10	6.89666e-09
Cellvibrionaceae.Genus	0H_PHI	72H_PHI	-3.29302	0.432702	3.39266e-10	7.74142e-09
SAR11_Clade_II	0H_PHI	72H_PHI	-2.719	0.388151	5.69161e-10	1.25315e-08
Ilumatobacter	0H_PHI	72H_PHI	-2.45113	0.366881	2.43152e-09	4.92187e-08
Amphritea	0H_PHI	72H_PHI	2.50229	0.367194	7.00379e-09	1.3734e-07
Candidatus_Aquiluna	0H_PHI	72H_PHI	-2.12224	0.324078	1.92245e-08	3.54805e-07
AEGEAN.169_marine_group	0H_PHI	72H_PHI	-1.90216	0.292874	2.35633e-08	4.22457e-07
Ca.Halichondribacter	0H_PHI	72H_PHI	0.979763	0.152564	3.10393e-08	5.41032e-07
Colwellia	0H_PHI	72H_PHI	2.40685	0.377821	3.77252e-08	6.48563e-07
NS2b_marine_group	0H_PHI	72H_PHI	-2.01283	0.337113	5.46498e-08	9.0244e-07
Neptunomonas	0H_PHI	72H_PHI	2.94516	0.471463	6.01219e-08	9.79909e-07
Marinifilaceae.Genus	0H_PHI	72H_PHI	-1.70896	0.275075	6.83727e-08	1.1001e-06
Aliiroseovarius	0H_PHI	72H_PHI	3.03846	0.489413	6.94983e-08	1.10406e-06
BD2.7	0H_PHI	72H_PHI	-1.77858	0.304839	9.79807e-08	1.46388e-06
EF100.94H03	0H_PHI	72H_PHI	-1.71863	0.282037	1.06999e-07	1.5798e-06
Moritella	0H_PHI	72H_PHI	3.04032	0.50993	1.22638e-07	1.78965e-06
Micavibrionaceae.Genus	0H_PHI	72H_PHI	-2.18919	0.364738	1.50821e-07	2.08e-06
Margulisbacteria	0H_PHI	72H_PHI	-2.67919	0.449484	1.7618e-07	2.37749e-06
Microtrichales.Genus	0H_PHI	72H_PHI	-2.11571	0.358127	2.14682e-07	2.83606e-06
Algoriphagus	0H_PHI	72H_PHI	-1.12598	0.210372	7.40581e-07	8.83819e-06
Gaiellales.Genus	0H_PHI	72H_PHI	-2.28687	0.41041	7.46492e-07	8.83819e-06
Rickettsiaceae.Genus	0H_PHI	72H_PHI	-1.57714	0.28792	1.05718e-06	1.21721e-05
Paraglaciecola	0H_PHI	72H_PHI	2.4605	0.478414	3.58038e-06	3.8405e-05
Alteromonadales.Genus	0H_PHI	72H_PHI	2.49606	0.487906	3.9496e-06	4.13062e-05
SS1.B.07.19	0H_PHI	72H_PHI	-1.69856	0.336531	5.05588e-06	5.15864e-05
Peredibacter	0H_PHI	72H_PHI	-1.48291	0.307069	6.08473e-06	6.10907e-05
OCS116_clade	0H_PHI	72H_PHI	-1.11913	0.224452	6.29659e-06	6.27161e-05
Pacificibacter	0H_PHI	72H_PHI	-2.5401	0.513936	7.3582e-06	7.10349e-05
Saccharimonadaceae.Genus	0H_PHI	72H_PHI	-1.45776	0.3113	1.0766e-05	9.9348e-05
Vicingus	0H_PHI	72H_PHI	-1.66243	0.360152	1.39313e-05	0.000125782
CL500.3	0H_PHI	72H_PHI	-1.96214	0.420884	1.98276e-05	0.00017648
Polaribacter	0H_PHI	72H_PHI	-2.11719	0.458939	2.35039e-05	0.000204843
Diplorickettsiaceae	0H_PHI	72H_PHI	1.25409	0.272601	2.45712e-05	0.000212668
Babeliales	0H_PHI	72H_PHI	-1.35559	0.295677	2.59567e-05	0.000223121
Pseudorhodobacter	0H_PHI	72H_PHI	-1.65515	0.365164	3.10925e-05	0.000263656
IMCC26256	0H_PHI	72H_PHI	-1.56659	0.363976	4.51181e-05	0.000377488
Halieaceae.Genus	0H_PHI	72H_PHI	-1.63859	0.375951	5.65373e-05	0.000457769
Arcobacteraceae.Genus	0H_PHI	72H_PHI	2.19486	0.509273	6.67174e-05	0.000533315
NS9_marine_group	0H_PHI	72H_PHI	-1.20242	0.284397	8.79602e-05	0.00068142
Spongiibacteraceae.Genus	0H_PHI	72H_PHI	-2.15264	0.50997	9.00053e-05	0.00068876
Oleiphilus	0H_PHI	72H_PHI	-0.796241	0.191115	9.6561e-05	0.000725653
Thalassotalea	0H_PHI	72H_PHI	2.27797	0.557787	0.000100629	0.000751722
Tateyamaria	0H_PHI	72H_PHI	-1.34687	0.327453	0.000129111	0.000915447
X67.14	0H_PHI	72H_PHI	-1.68418	0.412357	0.000142096	0.000993932
Porticoccus	0H_PHI	72H_PHI	-0.90296	0.227308	0.000149689	0.0010379
Sandaracinaceae.Genus	0H_PHI	72H_PHI	-1.32214	0.329533	0.00018028	0.00122298
Clade_IV	0H_PHI	72H_PHI	-0.7205	0.186483	0.000219128	0.00143982
Bacteriovoracaceae.Genus	0H_PHI	72H_PHI	-1.0943	0.285709	0.00024611	0.00160035
NS7_marine_group	0H_PHI	72H_PHI	-0.616447	0.165678	0.0004245	0.00262437
Marinomonas	0H_PHI	72H_PHI	1.58691	0.442836	0.000567454	0.00344036
Rhodothermaceae.Genus	0H_PHI	72H_PHI	-1.37547	0.377767	0.000593969	0.0035838
Proteobacteria.Genus	0H_PHI	72H_PHI	1.08559	0.306719	0.000815128	0.00484827
Kapabacteriales	0H_PHI	72H_PHI	-1.0142	0.30235	0.00119533	0.00688137
Gammaproteobacteria.Genus	0H_PHI	72H_PHI	-0.765941	0.227354	0.00137116	0.00782187
Fluviicola	0H_PHI	72H_PHI	-0.99768	0.306	0.00160801	0.00902116
hgcI_clade	0H_PHI	72H_PHI	-1.07422	0.329075	0.00187361	0.0104043
Crocinitomix	0H_PHI	72H_PHI	-1.42185	0.436603	0.001917	0.0105519
Rubritalea	0H_PHI	72H_PHI	-1.11656	0.350174	0.00200943	0.0110124
DEV007	0H_PHI	72H_PHI	-1.04916	0.338103	0.00300017	0.0158039
Puniceispirillales.Genus	0H_PHI	72H_PHI	-0.658008	0.214564	0.00332969	0.016963
BD2.11_terrestrial_group	0H_PHI	72H_PHI	-0.642475	0.20983	0.00337603	0.0170157
Kordiimonas	0H_PHI	72H_PHI	-1.4656	0.481335	0.00354389	0.0177903
Sulfurimonas	0H_PHI	72H_PHI	-0.55041	0.183559	0.0040411	0.0201253
Synechococcus_CC9902	0H_PHI	72H_PHI	-0.964641	0.326979	0.00411414	0.0203277
HOC36	0H_PHI	72H_PHI	-1.37072	0.465226	0.00467884	0.0229373
Aquimarina	0H_PHI	72H_PHI	2.35264	0.800855	0.00479362	0.0233178
Nitrosomonadaceae.Genus	0H_PHI	72H_PHI	-1.7905	0.630149	0.00563536	0.0267893
Altererythrobacter	0H_PHI	72H_PHI	0.952711	0.336095	0.00574497	0.027105
Bdellovibrio	0H_PHI	72H_PHI	-0.595315	0.215679	0.00709118	0.0328392
Ga0077536	0H_PHI	72H_PHI	-1.25895	0.450821	0.00714183	0.0329522
Cyclobacteriaceae	0H_PHI	72H_PHI	1.49969	0.548426	0.00834879	0.0375546
Sulfitobacter	0H_PHI	72H_PHI	1.1232	0.422652	0.00942143	0.0411982
Desulfofrigus	0H_PHI	72H_PHI	1.18963	0.444104	0.0096834	0.0419436
Cellulophaga	0H_PHI	72H_PHI	1.50201	0.562153	0.00985911	0.042482
Kiloniellaceae.Genus	0H_PHI	72H_PHI	-0.757729	0.283695	0.00988425	0.042482
d__Bacteria.Genus	0H_PHI	72H_PHI	0.697186	0.262057	0.0101612	0.0430822
Defluviimonas	0H_PHI	72H_PHI	1.55192	0.586109	0.0105032	0.0439479
Phycisphaeraceae.Genus	0H_PHI	72H_PHI	-0.998113	0.385048	0.0121422	0.0496367
Pseudoalteromonas	24H_PHI	72H_PHI	6.93344	0.350341	5.97637e-27	7.50034e-24
Vibrio	24H_PHI	72H_PHI	7.59282	0.424926	8.44908e-25	5.3018e-22
Photobacterium	24H_PHI	72H_PHI	5.67305	0.41128	2.70611e-23	1.13206e-20
Pseudohongiella	24H_PHI	72H_PHI	-3.20648	0.316672	3.25836e-16	1.02231e-13
Colwellia	24H_PHI	72H_PHI	4.00543	0.377821	5.2782e-15	1.32483e-12
JGI_0000069.P22	24H_PHI	72H_PHI	4.79404	0.462071	1.18359e-14	2.47568e-12
SUP05_cluster	24H_PHI	72H_PHI	-3.26648	0.363592	1.9147e-12	2.66994e-10
Planktomarina	24H_PHI	72H_PHI	-2.30927	0.274489	1.6245e-11	1.69896e-09
OM43_clade	24H_PHI	72H_PHI	-2.61372	0.315934	2.75388e-11	2.46866e-09
SAR86_clade	24H_PHI	72H_PHI	-2.63813	0.324702	4.82089e-11	4.03348e-09
OM60.NOR5._clade	24H_PHI	72H_PHI	-1.94459	0.283662	1.11561e-09	6.66709e-08
NS3a_marine_group	24H_PHI	72H_PHI	-2.75776	0.400862	5.47119e-09	3.12107e-07
Margulisbacteria	24H_PHI	72H_PHI	-3.05658	0.449484	7.39818e-09	4.03683e-07
NS5_marine_group	24H_PHI	72H_PHI	-2.37431	0.367621	2.70253e-08	1.25618e-06
Candidatus_Endoecteinascidia	24H_PHI	72H_PHI	-2.09213	0.329817	4.17848e-08	1.87285e-06
SAR11_Clade_Ia	24H_PHI	72H_PHI	-2.32412	0.391102	6.17195e-08	2.42056e-06
SAR11_Clade_III	24H_PHI	72H_PHI	-2.14656	0.345828	6.98543e-08	2.65658e-06
Moritella	24H_PHI	72H_PHI	3.04032	0.50993	1.23386e-07	4.30137e-06
Shewanella	24H_PHI	72H_PHI	1.92729	0.323821	1.82127e-07	6.01499e-06
NS4_marine_group	24H_PHI	72H_PHI	-2.29009	0.391484	2.66513e-07	8.12386e-06
X67.14	24H_PHI	72H_PHI	-2.37327	0.412357	3.78715e-07	1.05619e-05
Tateyamaria	24H_PHI	72H_PHI	-1.8324	0.327453	6.83777e-07	1.78779e-05
Neptunomonas	24H_PHI	72H_PHI	2.59661	0.471463	9.47175e-07	2.2013e-05
Polynucleobacter	24H_PHI	72H_PHI	-2.16766	0.411064	1.02445e-06	2.3376e-05
Microtrichales.Genus	24H_PHI	72H_PHI	-1.89632	0.358127	2.06206e-06	4.31314e-05
Mycobacterium	24H_PHI	72H_PHI	-1.09594	0.212007	3.25532e-06	6.58939e-05
PeM15	24H_PHI	72H_PHI	-1.16148	0.2277	4.16767e-06	7.90336e-05
Gaiellales.Genus	24H_PHI	72H_PHI	-2.07854	0.41041	4.75122e-06	8.7688e-05
Amphritea	24H_PHI	72H_PHI	1.81473	0.367194	7.36593e-06	0.000126633
Arcobacteraceae.Genus	24H_PHI	72H_PHI	2.42762	0.509273	1.37186e-05	0.000211355
Proteobacteria.Genus	24H_PHI	72H_PHI	1.45935	0.306719	1.41563e-05	0.000211355
Paraglaciecola	24H_PHI	72H_PHI	2.27539	0.478414	1.42472e-05	0.000211355
Ilumatobacter	24H_PHI	72H_PHI	-1.63433	0.366881	2.57223e-05	0.000362714
OM182_clade	24H_PHI	72H_PHI	-1.38287	0.301669	2.60132e-05	0.00036274
Gammaproteobacteria.Genus	24H_PHI	72H_PHI	-1.00656	0.227354	4.46957e-05	0.000603152
Simkaniaceae.Genus	24H_PHI	72H_PHI	-1.47919	0.339282	5.62983e-05	0.000743731
NS11.12_marine_group	24H_PHI	72H_PHI	-1.44001	0.338945	8.20787e-05	0.000990469
CL500.3	24H_PHI	72H_PHI	-1.73084	0.420884	0.000129442	0.00149037
RS62_marine_group	24H_PHI	72H_PHI	-1.26377	0.307943	0.000133142	0.00151903
Marinomonas	24H_PHI	72H_PHI	1.74311	0.442836	0.000170017	0.00187168
Thioglobaceae.Genus	24H_PHI	72H_PHI	-1.26627	0.318184	0.000200555	0.0021165
Lentibacter	24H_PHI	72H_PHI	-1.61731	0.412395	0.000242273	0.00245204
CL500.29_marine_group	24H_PHI	72H_PHI	-1.09309	0.285899	0.000333001	0.00321474
Cryomorphaceae.Genus	24H_PHI	72H_PHI	-1.51913	0.403453	0.000400964	0.00378353
Aliiroseovarius	24H_PHI	72H_PHI	1.81853	0.489413	0.000469394	0.00426877
HOC36	24H_PHI	72H_PHI	-1.72913	0.465226	0.00046787	0.00426877
IMCC26256	24H_PHI	72H_PHI	-1.31836	0.363976	0.00049905	0.00450582
Kordiimonadales.Genus	24H_PHI	72H_PHI	-1.3469	0.366679	0.000536838	0.00479275
Suberitida	24H_PHI	72H_PHI	1.15976	0.326008	0.000770824	0.00671794
LS.NOB	24H_PHI	72H_PHI	-0.779623	0.225523	0.00104997	0.0087266
Alteromonadales.Genus	24H_PHI	72H_PHI	1.67743	0.487906	0.00111238	0.0090652
Lentimonas	24H_PHI	72H_PHI	-1.01494	0.301777	0.00116217	0.00940986
Cellvibrionaceae.Genus	24H_PHI	72H_PHI	-1.47204	0.432702	0.00124101	0.00985741
Candidatus_Aquiluna	24H_PHI	72H_PHI	-1.10167	0.324078	0.00125066	0.00987157
Nitrosomonadaceae.Genus	24H_PHI	72H_PHI	-2.09675	0.630149	0.00130239	0.010148
Polaribacter	24H_PHI	72H_PHI	-1.53613	0.458939	0.00146401	0.0112033
Chthoniobacteraceae.Genus	24H_PHI	72H_PHI	-1.26411	0.387674	0.00189371	0.0139429
SAR116_clade	24H_PHI	72H_PHI	-1.20002	0.39704	0.00332374	0.0226479
UBA12409	24H_PHI	72H_PHI	-1.1443	0.379132	0.00336576	0.0226547
Conexibacter	24H_PHI	72H_PHI	-1.18205	0.386047	0.00337565	0.0226547
Thalassotalea	24H_PHI	72H_PHI	1.65995	0.557787	0.00381397	0.0253255
Kiloniellaceae.Genus	24H_PHI	72H_PHI	-0.848763	0.283695	0.00411839	0.0272031
Cm1.21	24H_PHI	72H_PHI	-0.625036	0.210111	0.00432057	0.0282412
Altererythrobacter	24H_PHI	72H_PHI	0.954482	0.336095	0.00565923	0.0362364
Methylotenera	24H_PHI	72H_PHI	-1.48388	0.52724	0.00673052	0.042234
Legionella	24H_PHI	72H_PHI	-1.03061	0.373389	0.00709208	0.0438451
Francisella	24H_PHI	72H_PHI	-1.15591	0.414285	0.00718921	0.0442277
Chlamydiaceae.Genus	24H_PHI	72H_PHI	-0.72481	0.262583	0.00779115	0.0474655
Saccharimonadaceae.Genus	24H_PHI	72H_PHI	-0.846253	0.3113	0.0079662	0.0480917
