# Supplementary material for: Phage-induced disturbance of a marine sponge microbiome
Source: Environ Microbiome. 2024 Nov 26;19:97. doi: 10.1186/s40793-024-00637-7 (PMC11590407; doi:10.1186/s40793-024-00637-7)
Supplement: Supplementary file 21 — Additional file 21. Table S14 BLAST analysis table for the identification of individual ASVs within the genus Vibrio (ordered in descending abundance) with their hits in the NCBI 16S rRNA database. [file 40793_2024_637_MOESM21_ESM.xlsx]

## Sheet: Sheet1
Program: BLASTN
Database: rRNA_typestrains/16S_ribosomal_RNA 16S ribosomal RNA (Bacteria and Archaea type strains)
Query #1: 801f55a4831a1d3ba3eca43803ec88c3	Query ID: lcl|Query_116706 Length: 270
	Scientific	Common		Max	Total	Query	E	Per.	Acc.
Description	Name	Name	Taxid	Score	Score	cover	Value	Ident	Len	Accession
Vibrio lentus strain CIP 107166 16S ribosomal RNA, partial...	Vibrio lentus	NA	136468	499	499	100%	4e-141	100.00	1381	NR_114982.1
Vibrio cyclitrophicus strain P-2P44 16S ribosomal RNA, partial...	Vibrio cycli...	NA	47951	499	499	100%	4e-141	100.00	1365	NR_042467.1
Vibrio cyclitrophicus strain LMG 21359 16S ribosomal RNA,...	Vibrio cycli...	NA	47951	499	499	100%	4e-141	100.00	1435	NR_115806.1
Query #2: 5950c0e71fea54a0ea4a20b8a92357b5	Query ID: lcl|Query_116707 Length: 270
	Scientific	Common		Max	Total	Query	E	Per.	Acc.
Description	Name	Name	Taxid	Score	Score	cover	Value	Ident	Len	Accession
Vibrio splendidus strain AlyHP32 16S ribosomal RNA, partial...	Vibrio splen...	NA	29497	492	492	100%	6e-139	99.26	1455	NR_109668.1
Query #3: 0af6142bcd7e32f18f5b566c01b73cf9	Query ID: lcl|Query_116708 Length: 270
	Scientific	Common		Max	Total	Query	E	Per.	Acc.
Description	Name	Name	Taxid	Score	Score	cover	Value	Ident	Len	Accession
Vibrio kanaloae strain LMG 20539 16S ribosomal RNA, partial...	Vibrio kanaloae	NA	170673	499	499	100%	4e-141	100.00	1392	NR_042468.1
Vibrio splendidus strain LMG 4042 16S ribosomal RNA, partial...	Vibrio splen...	NA	29497	499	499	100%	4e-141	100.00	1321	NR_042156.1
Query #4: 7a9828d6252dc66db4f0208e6e1916e0	Query ID: lcl|Query_116709 Length: 270
	Scientific	Common		Max	Total	Query	E	Per.	Acc.
Description	Name	Name	Taxid	Score	Score	cover	Value	Ident	Len	Accession
Vibrio gigantis strain LGP 13 16S ribosomal RNA, partial sequence	Vibrio gigantis	NA	296199	499	499	100%	4e-141	100.00	1202	NR_114910.1
Vibrio splendidus strain LMG 4042 16S ribosomal RNA, partial...	Vibrio splen...	NA	29497	499	499	100%	4e-141	100.00	1321	NR_114888.1
Query #5: 66cbfc83ce858cd763a8ea152d7a74c7	Query ID: lcl|Query_116710 Length: 270
	Scientific	Common		Max	Total	Query	E	Per.	Acc.
Description	Name	Name	Taxid	Score	Score	cover	Value	Ident	Len	Accession
Vibrio kanaloae strain LMG 20539 16S ribosomal RNA, partial...	Vibrio kanaloae	NA	170673	483	483	100%	4e-136	98.52	1494	NR_114804.1
Vibrio chagasii strain LMG 21353 16S ribosomal RNA, partial...	Vibrio chagasii	NA	170679	483	483	100%	4e-136	98.89	1471	NR_117891.1
Query #6: 6e85ee680cab300988895cdcaec22304	Query ID: lcl|Query_116711 Length: 270
	Scientific	Common		Max	Total	Query	E	Per.	Acc.
Description	Name	Name	Taxid	Score	Score	cover	Value	Ident	Len	Accession
Vibrio lentus strain CIP 107166 16S ribosomal RNA, partial...	Vibrio lentus	NA	136468	405	405	98%	8e-113	94.01	1381	NR_114982.1
Vibrio cyclitrophicus strain P-2P44 16S ribosomal RNA, partial...	Vibrio cycli...	NA	47951	405	405	98%	8e-113	94.01	1365	NR_042467.1
Vibrio cyclitrophicus strain LMG 21359 16S ribosomal RNA,...	Vibrio cycli...	NA	47951	405	405	98%	8e-113	94.01	1435	NR_115806.1
Query #7: 97cc4b20341b759e2a3cbda540952bfe	Query ID: lcl|Query_116712 Length: 270
	Scientific	Common		Max	Total	Query	E	Per.	Acc.
Description	Name	Name	Taxid	Score	Score	cover	Value	Ident	Len	Accession
Vibrio splendidus strain AlyHP32 16S ribosomal RNA, partial...	Vibrio splen...	NA	29497	398	398	98%	1e-110	93.26	1455	NR_109668.1
Query #8: e2790f3f5fc0ec172db481a64a2f4cf2	Query ID: lcl|Query_116713 Length: 270
	Scientific	Common		Max	Total	Query	E	Per.	Acc.
Description	Name	Name	Taxid	Score	Score	cover	Value	Ident	Len	Accession
Vibrio gallaecicus strain CECT 7244 16S ribosomal RNA, partial...	Vibrio galla...	NA	552386	494	494	100%	2e-139	99.63	1544	NR_044520.1
Query #9: 8ed5d3cf04a1de98754ec5f81c27c5f7	Query ID: lcl|Query_116714 Length: 270
	Scientific	Common		Max	Total	Query	E	Per.	Acc.
Description	Name	Name	Taxid	Score	Score	cover	Value	Ident	Len	Accession
Vibrio kanaloae strain LMG 20539 16S ribosomal RNA, partial...	Vibrio kanaloae	NA	170673	494	494	100%	2e-139	99.63	1392	NR_042468.1
Vibrio atlanticus strain VB 11.11 16S ribosomal RNA, partial...	Vibrio atlan...	NA	693153	494	494	100%	2e-139	99.63	1536	NR_116067.1
Vibrio splendidus strain LMG 4042 16S ribosomal RNA, partial...	Vibrio splen...	NA	29497	494	494	100%	2e-139	99.63	1321	NR_042156.1
Query #10: aef665ccc39d6fb4f22d4e5b9df7b97f	Query ID: lcl|Query_116715 Length: 270
	Scientific	Common		Max	Total	Query	E	Per.	Acc.
Description	Name	Name	Taxid	Score	Score	cover	Value	Ident	Len	Accession
Vibrio lentus strain CIP 107166 16S ribosomal RNA, partial...	Vibrio lentus	NA	136468	494	494	100%	2e-139	99.63	1381	NR_114982.1
Vibrio cyclitrophicus strain P-2P44 16S ribosomal RNA, partial...	Vibrio cycli...	NA	47951	494	494	100%	2e-139	99.63	1365	NR_042467.1
Vibrio cyclitrophicus strain LMG 21359 16S ribosomal RNA,...	Vibrio cycli...	NA	47951	494	494	100%	2e-139	99.63	1435	NR_115806.1
Query #11: 8e7862a75e9dbddb6428783971206469	Query ID: lcl|Query_116716 Length: 270
	Scientific	Common		Max	Total	Query	E	Per.	Acc.
Description	Name	Name	Taxid	Score	Score	cover	Value	Ident	Len	Accession
Salibaculum griseiflavum strain WDS4C29 16S ribosomal RNA,...	Salibaculum ...	NA	1914409	368	368	98%	1e-101	91.70	1387	NR_173593.1
Query #12: 89e4743565bfcbae84e7adc7107dec21	Query ID: lcl|Query_116717 Length: 270
	Scientific	Common		Max	Total	Query	E	Per.	Acc.
Description	Name	Name	Taxid	Score	Score	cover	Value	Ident	Len	Accession
Vibrio splendidus strain AlyHP32 16S ribosomal RNA, partial...	Vibrio splen...	NA	29497	486	486	100%	3e-137	98.89	1455	NR_109668.1
Query #13: 53bd5ae3e1b2cf7a039b4965977151af	Query ID: lcl|Query_116718 Length: 270
	Scientific	Common		Max	Total	Query	E	Per.	Acc.
Description	Name	Name	Taxid	Score	Score	cover	Value	Ident	Len	Accession
Vibrio chagasii strain LMG 21353 16S ribosomal RNA, partial...	Vibrio chagasii	NA	170679	488	488	100%	8e-138	99.26	1471	NR_117891.1
Query #14: 4ff9d9f7997cb6934b094069c99a5610	Query ID: lcl|Query_116719 Length: 270
	Scientific	Common		Max	Total	Query	E	Per.	Acc.
Description	Name	Name	Taxid	Score	Score	cover	Value	Ident	Len	Accession
Vibrio splendidus strain AlyHP32 16S ribosomal RNA, partial...	Vibrio splen...	NA	29497	486	486	100%	3e-137	98.89	1455	NR_109668.1
Query #15: ab60acc4c52c5b349dc5cc678bd0cdb6	Query ID: lcl|Query_116720 Length: 270
	Scientific	Common		Max	Total	Query	E	Per.	Acc.
Description	Name	Name	Taxid	Score	Score	cover	Value	Ident	Len	Accession
Vibrio splendidus strain AlyHP32 16S ribosomal RNA, partial...	Vibrio splen...	NA	29497	486	486	100%	3e-137	98.89	1455	NR_109668.1
Query #16: 6c8e8d12ef1fe305f7a50ec11dda9c87	Query ID: lcl|Query_116721 Length: 270
	Scientific	Common		Max	Total	Query	E	Per.	Acc.
Description	Name	Name	Taxid	Score	Score	cover	Value	Ident	Len	Accession
Vibrio splendidus strain AlyHP32 16S ribosomal RNA, partial...	Vibrio splen...	NA	29497	486	486	100%	3e-137	98.89	1455	NR_109668.1
Query #17: 0eb7910ba54806c35c53e62ab268a060	Query ID: lcl|Query_116722 Length: 270
	Scientific	Common		Max	Total	Query	E	Per.	Acc.
Description	Name	Name	Taxid	Score	Score	cover	Value	Ident	Len	Accession
Salibaculum griseiflavum strain WDS4C29 16S ribosomal RNA,...	Salibaculum ...	NA	1914409	351	351	98%	1e-96	90.57	1387	NR_173593.1
Query #18: 00676b30e8dcbecebffd18f390c1536d	Query ID: lcl|Query_116723 Length: 270
	Scientific	Common		Max	Total	Query	E	Per.	Acc.
Description	Name	Name	Taxid	Score	Score	cover	Value	Ident	Len	Accession
Vibrio chagasii strain LMG 21353 16S ribosomal RNA, partial...	Vibrio chagasii	NA	170679	499	499	100%	4e-141	100.00	1471	NR_117891.1
Query #19: 4dccff95cbb2512a0325b79b895dccf6	Query ID: lcl|Query_116724 Length: 270
	Scientific	Common		Max	Total	Query	E	Per.	Acc.
Description	Name	Name	Taxid	Score	Score	cover	Value	Ident	Len	Accession
Vibrio salilacus strain DSG-S6 16S ribosomal RNA, partial...	Vibrio salil...	NA	1323749	499	499	100%	4e-141	100.00	1521	NR_136810.1
Vibrio aestuarianus strain NBRC 15629 16S ribosomal RNA, parti...	Vibrio aestu...	NA	28171	499	499	100%	4e-141	100.00	1472	NR_113780.1
Vibrio salilacus strain DSG-S6 16S ribosomal RNA, partial...	Vibrio salil...	NA	1323749	499	499	100%	4e-141	100.00	1521	NR_136815.1
Vibrio salilacus strain DSG-S6 16S ribosomal RNA, partial...	Vibrio salil...	NA	1323749	499	499	100%	4e-141	100.00	1521	NR_136813.1
Vibrio salilacus strain DSG-S6 16S ribosomal RNA, partial...	Vibrio salil...	NA	1323749	499	499	100%	4e-141	100.00	1521	NR_136811.1
Vibrio pacinii strain LMG 19999 16S ribosomal RNA, partial...	Vibrio pacinii	NA	170674	499	499	100%	4e-141	100.00	1494	NR_025479.1
Query #20: 3566bd7e1d47f0cd9a10a70db2138ffb	Query ID: lcl|Query_116725 Length: 270
	Scientific	Common		Max	Total	Query	E	Per.	Acc.
Description	Name	Name	Taxid	Score	Score	cover	Value	Ident	Len	Accession
Vibrio tapetis subsp. britannicus strain HH6087 16S ribosomal...	Vibrio tapet...	NA	1671870	499	499	100%	4e-141	100.00	1533	NR_132307.1
Vibrio tapetis strain CECT 4600 16S ribosomal RNA, partial...	Vibrio tapetis	NA	52443	499	499	100%	4e-141	100.00	1531	NR_117643.1
Vibrio tapetis subsp. quintayensis strain QL-9 16S ribosomal...	Vibrio tapet...	NA	1926258	499	499	100%	4e-141	100.00	1451	NR_156162.1
Vibrio tapetis strain CECT 4600 16S ribosomal RNA, partial...	Vibrio tapetis	NA	52443	499	499	100%	4e-141	100.00	1472	NR_026361.1
Query #21: aa9f3815f3fe027fbd258723be0b5037	Query ID: lcl|Query_116726 Length: 270
	Scientific	Common		Max	Total	Query	E	Per.	Acc.
Description	Name	Name	Taxid	Score	Score	cover	Value	Ident	Len	Accession
Vibrio cortegadensis strain C 16.17 16S ribosomal RNA, partial...	Vibrio corte...	NA	1328770	499	499	100%	4e-141	100.00	1417	NR_148247.1
Query #22: 31aef6746a36d09e4c6653c53ee61773	Query ID: lcl|Query_116727 Length: 270
	Scientific	Common		Max	Total	Query	E	Per.	Acc.
Description	Name	Name	Taxid	Score	Score	cover	Value	Ident	Len	Accession
Vibrio kanaloae strain LMG 20539 16S ribosomal RNA, partial...	Vibrio kanaloae	NA	170673	494	494	100%	2e-139	99.63	1392	NR_042468.1
Vibrio splendidus strain LMG 4042 16S ribosomal RNA, partial...	Vibrio splen...	NA	29497	494	494	100%	2e-139	99.63	1321	NR_042156.1
Query #23: 6009b4067948a7e1f030224150d730a1	Query ID: lcl|Query_116728 Length: 270
	Scientific	Common		Max	Total	Query	E	Per.	Acc.
Description	Name	Name	Taxid	Score	Score	cover	Value	Ident	Len	Accession
Vibrio kanaloae strain LMG 20539 16S ribosomal RNA, partial...	Vibrio kanaloae	NA	170673	411	411	93%	2e-114	96.03	1392	NR_042468.1
Vibrio splendidus strain LMG 4042 16S ribosomal RNA, partial...	Vibrio splen...	NA	29497	411	411	93%	2e-114	96.03	1321	NR_042156.1
Query #24: 044643a3d7ee190637e455c56c2d8027	Query ID: lcl|Query_116729 Length: 270
	Scientific	Common		Max	Total	Query	E	Per.	Acc.
Description	Name	Name	Taxid	Score	Score	cover	Value	Ident	Len	Accession
Vibrio cortegadensis strain C 16.17 16S ribosomal RNA, partial...	Vibrio corte...	NA	1328770	494	494	100%	2e-139	99.63	1417	NR_148247.1
Query #25: 14f78e83791c069d499bdf618c7b7b73	Query ID: lcl|Query_116730 Length: 270
	Scientific	Common		Max	Total	Query	E	Per.	Acc.
Description	Name	Name	Taxid	Score	Score	cover	Value	Ident	Len	Accession
Vibrio ordalii ATCC 33509 16S ribosomal RNA, partial sequence	Vibrio ordal...	NA	990998	499	499	100%	4e-141	100.00	1425	NR_044851.1
Vibrio anguillarum strain NBRC 13266 16S ribosomal RNA, partia...	Vibrio angui...	NA	55601	499	499	100%	4e-141	100.00	1470	NR_113609.1
Vibrio anguillarum strain NCIMB 6 16S ribosomal RNA, partial...	Vibrio angui...	NA	55601	499	499	100%	4e-141	100.00	1455	NR_042509.1
Query #26: 82008d52ac6192038627728bebfc81a6	Query ID: lcl|Query_116731 Length: 270
	Scientific	Common		Max	Total	Query	E	Per.	Acc.
Description	Name	Name	Taxid	Score	Score	cover	Value	Ident	Len	Accession
Vibrio gangliei strain SZDIS-1 16S ribosomal RNA, partial...	Vibrio gangliei	NA	2077090	455	455	98%	8e-128	97.38	1463	NR_179079.1
Query #27: 6657ae3202143de2ad4ef1dd052e6056	Query ID: lcl|Query_116732 Length: 270
	Scientific	Common		Max	Total	Query	E	Per.	Acc.
Description	Name	Name	Taxid	Score	Score	cover	Value	Ident	Len	Accession
Vibrio crassostreae strain LGP 7 16S ribosomal RNA, partial...	Vibrio crass...	NA	246167	494	494	100%	2e-139	99.63	1214	NR_114909.1
Query #28: 5eea3814139a7af877470d3be3e387fc	Query ID: lcl|Query_116733 Length: 270
	Scientific	Common		Max	Total	Query	E	Per.	Acc.
Description	Name	Name	Taxid	Score	Score	cover	Value	Ident	Len	Accession
Vibrio lentus strain CIP 107166 16S ribosomal RNA, partial...	Vibrio lentus	NA	136468	399	399	98%	4e-111	93.63	1381	NR_114982.1
Vibrio cyclitrophicus strain P-2P44 16S ribosomal RNA, partial...	Vibrio cycli...	NA	47951	399	399	98%	4e-111	93.63	1365	NR_042467.1
Vibrio cyclitrophicus strain LMG 21359 16S ribosomal RNA,...	Vibrio cycli...	NA	47951	399	399	98%	4e-111	93.63	1435	NR_115806.1
Query #29: 57a034a043ec4ef9f194947ac4a9c03a	Query ID: lcl|Query_116734 Length: 270
	Scientific	Common		Max	Total	Query	E	Per.	Acc.
Description	Name	Name	Taxid	Score	Score	cover	Value	Ident	Len	Accession
Vibrio marinisediminis strain 404 16S ribosomal RNA, partial...	Vibrio marin...	NA	2758441	488	488	100%	8e-138	99.26	1508	NR_180389.1
Query #30: 900ba8cd1ef6994960e880e03484a8a2	Query ID: lcl|Query_116735 Length: 270
	Scientific	Common		Max	Total	Query	E	Per.	Acc.
Description	Name	Name	Taxid	Score	Score	cover	Value	Ident	Len	Accession
Vibrio splendidus strain AlyHP32 16S ribosomal RNA, partial...	Vibrio splen...	NA	29497	375	375	98%	6e-104	91.76	1455	NR_109668.1
Query #31: 1a303e6bef4ccca059fd12b793717a8b	Query ID: lcl|Query_116736 Length: 270
	Scientific	Common		Max	Total	Query	E	Per.	Acc.
Description	Name	Name	Taxid	Score	Score	cover	Value	Ident	Len	Accession
Vibrio lentus strain CIP 107166 16S ribosomal RNA, partial...	Vibrio lentus	NA	136468	370	370	98%	3e-102	91.73	1381	NR_114982.1
Vibrio cyclitrophicus strain P-2P44 16S ribosomal RNA, partial...	Vibrio cycli...	NA	47951	370	370	98%	3e-102	91.73	1365	NR_042467.1
Vibrio cyclitrophicus strain LMG 21359 16S ribosomal RNA,...	Vibrio cycli...	NA	47951	370	370	98%	3e-102	91.73	1435	NR_115806.1
Query #32: e9cf8eb6754017fe28c6f568ade3652a	Query ID: lcl|Query_116737 Length: 270
	Scientific	Common		Max	Total	Query	E	Per.	Acc.
Description	Name	Name	Taxid	Score	Score	cover	Value	Ident	Len	Accession
Vibrio lentus strain CIP 107166 16S ribosomal RNA, partial...	Vibrio lentus	NA	136468	383	383	92%	4e-106	94.38	1381	NR_114982.1
Vibrio cyclitrophicus strain P-2P44 16S ribosomal RNA, partial...	Vibrio cycli...	NA	47951	383	383	92%	4e-106	94.38	1365	NR_042467.1
Vibrio cyclitrophicus strain LMG 21359 16S ribosomal RNA,...	Vibrio cycli...	NA	47951	383	383	92%	4e-106	94.38	1435	NR_115806.1
Query #33: f87c27b435def40b6f60e1a33684b855	Query ID: lcl|Query_116738 Length: 270
	Scientific	Common		Max	Total	Query	E	Per.	Acc.
Description	Name	Name	Taxid	Score	Score	cover	Value	Ident	Len	Accession
Vibrio kanaloae strain LMG 20539 16S ribosomal RNA, partial...	Vibrio kanaloae	NA	170673	455	455	100%	8e-128	97.04	1392	NR_042468.1
Vibrio atlanticus strain VB 11.11 16S ribosomal RNA, partial...	Vibrio atlan...	NA	693153	455	455	100%	8e-128	97.04	1536	NR_116067.1
Vibrio splendidus strain LMG 4042 16S ribosomal RNA, partial...	Vibrio splen...	NA	29497	455	455	100%	8e-128	97.04	1321	NR_042156.1
Query #34: a2cfa157b57f332492a615305f471e61	Query ID: lcl|Query_116739 Length: 270
	Scientific	Common		Max	Total	Query	E	Per.	Acc.
Description	Name	Name	Taxid	Score	Score	cover	Value	Ident	Len	Accession
Vibrio splendidus strain AlyHP32 16S ribosomal RNA, partial...	Vibrio splen...	NA	29497	361	361	99%	2e-99	90.74	1455	NR_109668.1
Query #35: 1b529075bc3743fa08930fce4f9e3044	Query ID: lcl|Query_116740 Length: 270
	Scientific	Common		Max	Total	Query	E	Per.	Acc.
Description	Name	Name	Taxid	Score	Score	cover	Value	Ident	Len	Accession
Vibrio bathopelagicus strain Sal10 16S ribosomal RNA, complete...	Vibrio batho...	NA	2777577	377	377	83%	2e-104	96.90	1555	NR_181507.1
Vibrio lentus strain CIP 107166 16S ribosomal RNA, partial...	Vibrio lentus	NA	136468	377	377	83%	2e-104	96.90	1381	NR_114982.1
Vibrio kanaloae strain LMG 20539 16S ribosomal RNA, partial...	Vibrio kanaloae	NA	170673	377	377	83%	2e-104	96.90	1392	NR_042468.1
Vibrio splendidus strain AlyHP32 16S ribosomal RNA, partial...	Vibrio splen...	NA	29497	377	377	83%	2e-104	96.90	1455	NR_109668.1
Vibrio atlanticus strain VB 11.11 16S ribosomal RNA, partial...	Vibrio atlan...	NA	693153	377	377	83%	2e-104	96.90	1536	NR_116067.1
Vibrio tasmaniensis strain Carson D39 16S ribosomal RNA, parti...	Vibrio tasma...	NA	212663	377	377	83%	2e-104	96.90	1507	NR_036929.1
Vibrio lentus strain 4OM4T 16S ribosomal RNA, partial sequence	Vibrio lentus	NA	136468	377	377	83%	2e-104	96.90	1559	NR_028926.1
Vibrio splendidus strain LMG 4042 16S ribosomal RNA, partial...	Vibrio splen...	NA	29497	377	377	83%	2e-104	96.90	1321	NR_114888.1
Vibrio splendidus strain LMG 4042 16S ribosomal RNA, partial...	Vibrio splen...	NA	29497	377	377	83%	2e-104	96.90	1321	NR_042156.1
Query #36: 6a7477720a2e29eaad96254131424e30	Query ID: lcl|Query_116741 Length: 270
	Scientific	Common		Max	Total	Query	E	Per.	Acc.
Description	Name	Name	Taxid	Score	Score	cover	Value	Ident	Len	Accession
Vibrio algicola strain SM1977 16S ribosomal RNA, partial sequence	Vibrio algicola	NA	2662262	499	499	100%	4e-141	100.00	1501	NR_180842.1
Query #37: ce05132d40f6e789faae827698230a39	Query ID: lcl|Query_116742 Length: 270
	Scientific	Common		Max	Total	Query	E	Per.	Acc.
Description	Name	Name	Taxid	Score	Score	cover	Value	Ident	Len	Accession
Vibrio salilacus strain DSG-S6 16S ribosomal RNA, partial...	Vibrio salil...	NA	1323749	472	472	100%	8e-133	98.15	1521	NR_136810.1
Vibrio aestuarianus strain NBRC 15629 16S ribosomal RNA, parti...	Vibrio aestu...	NA	28171	472	472	100%	8e-133	98.15	1472	NR_113780.1
Vibrio salilacus strain DSG-S6 16S ribosomal RNA, partial...	Vibrio salil...	NA	1323749	472	472	100%	8e-133	98.15	1521	NR_136815.1
Vibrio salilacus strain DSG-S6 16S ribosomal RNA, partial...	Vibrio salil...	NA	1323749	472	472	100%	8e-133	98.15	1521	NR_136813.1
Vibrio salilacus strain DSG-S6 16S ribosomal RNA, partial...	Vibrio salil...	NA	1323749	472	472	100%	8e-133	98.15	1521	NR_136811.1
Vibrio sagamiensis NBRC 104589 strain LC2-047 16S ribosomal RN...	Vibrio sagam...	NA	1219064	472	472	100%	8e-133	98.15	1298	NR_112781.1
Vibrio pacinii strain LMG 19999 16S ribosomal RNA, partial...	Vibrio pacinii	NA	170674	472	472	100%	8e-133	98.15	1494	NR_025479.1
Query #38: e0e744ff4cb78cc2fcaaae14cf5ece10	Query ID: lcl|Query_116743 Length: 270
	Scientific	Common		Max	Total	Query	E	Per.	Acc.
Description	Name	Name	Taxid	Score	Score	cover	Value	Ident	Len	Accession
Vibrio kanaloae strain LMG 20539 16S ribosomal RNA, partial...	Vibrio kanaloae	NA	170673	333	333	66%	4e-91	100.00	1392	NR_042468.1
Vibrio splendidus strain LMG 4042 16S ribosomal RNA, partial...	Vibrio splen...	NA	29497	333	333	66%	4e-91	100.00	1321	NR_042156.1
Query #39: dcd084b91cf188df241f5803cb7bb790	Query ID: lcl|Query_116744 Length: 270
	Scientific	Common		Max	Total	Query	E	Per.	Acc.
Description	Name	Name	Taxid	Score	Score	cover	Value	Ident	Len	Accession
Vibrio splendidus strain AlyHP32 16S ribosomal RNA, partial...	Vibrio splen...	NA	29497	364	364	90%	1e-100	93.42	1455	NR_109668.1
Query #40: 234a9fcf65e381f37b9c66580d8c082a	Query ID: lcl|Query_116745 Length: 270
	Scientific	Common		Max	Total	Query	E	Per.	Acc.
Description	Name	Name	Taxid	Score	Score	cover	Value	Ident	Len	Accession
Vibrio lentus strain CIP 107166 16S ribosomal RNA, partial...	Vibrio lentus	NA	136468	322	322	66%	8e-88	98.89	1381	NR_114982.1
Vibrio cyclitrophicus strain P-2P44 16S ribosomal RNA, partial...	Vibrio cycli...	NA	47951	322	322	66%	8e-88	98.89	1365	NR_042467.1
Vibrio cyclitrophicus strain LMG 21359 16S ribosomal RNA,...	Vibrio cycli...	NA	47951	322	322	66%	8e-88	98.89	1435	NR_115806.1
